# Supplementary material for: Versatile rare earth hexanuclear clusters for the design and synthesis of highly-connected ftw-MOFs
Source: Chem Sci. 2015 Apr 15;6(7):4095–102. doi: 10.1039/c5sc00614g (PMC5707464; doi:10.1039/c5sc00614g)
Supplement: Supplementary file 2 [file SC-006-C5SC00614G-s002.cif]

# Electronic Supplementary Material (ESI) for Chemical Science.
# This journal is © The Royal Society of Chemistry 2015

####################################################################### 
# 
# This file contains crystal structure data downloaded from the 
# Cambridge Structural Database (CSD) hosted by the Cambridge 
# Crystallographic Data Centre (CCDC).
# 
# Full information about CCDC data access policies and citation 
# guidelines are available at http://www.ccdc.cam.ac.uk/access/V1 
# 
# Audit and citation data items may have been added by the CCDC. 
# Please retain this information to preserve the provenance of 
# this file and to allow appropriate attribution of the data. 
# 
#######################################################################

data_Y-ftw-MOf-1
_database_code_depnum_ccdc_archive 'CCDC 1050062'
_audit_update_record             
;
2015-02-17 deposited with the CCDC.
2015-04-15 downloaded from the CCDC.
;

_audit_creation_method           SHELXL-97
_chemical_name_systematic        Y-ftw-MOF-1
_chemical_name_common            ?
_chemical_melting_point          ?
_chemical_formula_moiety         ?
_chemical_formula_sum            'C114 H86 O52 Y6'
_chemical_formula_weight         2821.29

loop_
_atom_type_symbol
_atom_type_description
_atom_type_scat_dispersion_real
_atom_type_scat_dispersion_imag
_atom_type_scat_source
C C 0.0181 0.0091 'International Tables Vol C Tables 4.2.6.8 and 6.1.1.4'
O O 0.0492 0.0322 'International Tables Vol C Tables 4.2.6.8 and 6.1.1.4'
Y Y -0.2670 2.0244 'International Tables Vol C Tables 4.2.6.8 and 6.1.1.4'
H H 0.0000 0.0000 'International Tables Vol C Tables 4.2.6.8 and 6.1.1.4'

_symmetry_cell_setting           cubic
_symmetry_space_group_name_H-M   Pm-3m

loop_
_symmetry_equiv_pos_as_xyz
'x, y, z'
'-x, -y, z'
'-x, y, -z'
'x, -y, -z'
'z, x, y'
'z, -x, -y'
'-z, -x, y'
'-z, x, -y'
'y, z, x'
'-y, z, -x'
'y, -z, -x'
'-y, -z, x'
'y, x, -z'
'-y, -x, -z'
'y, -x, z'
'-y, x, z'
'x, z, -y'
'-x, z, y'
'-x, -z, -y'
'x, -z, y'
'z, y, -x'
'z, -y, x'
'-z, y, x'
'-z, -y, -x'
'-x, -y, -z'
'x, y, -z'
'x, -y, z'
'-x, y, z'
'-z, -x, -y'
'-z, x, y'
'z, x, -y'
'z, -x, y'
'-y, -z, -x'
'y, -z, x'
'-y, z, x'
'y, z, -x'
'-y, -x, z'
'y, x, z'
'-y, x, -z'
'y, -x, -z'
'-x, -z, y'
'x, -z, -y'
'x, z, y'
'-x, z, -y'
'-z, -y, x'
'-z, y, -x'
'z, -y, -x'
'z, y, x'

_cell_length_a                   19.3042(5)
_cell_length_b                   19.3042(5)
_cell_length_c                   19.3042(5)
_cell_angle_alpha                90.00
_cell_angle_beta                 90.00
_cell_angle_gamma                90.00
_cell_volume                     7193.8(3)
_cell_formula_units_Z            1
_cell_measurement_temperature    100(2)
_cell_measurement_reflns_used    ?
_cell_measurement_theta_min      ?
_cell_measurement_theta_max      ?

_exptl_crystal_description       cubes
_exptl_crystal_colour            colorless
_exptl_crystal_size_max          0.08
_exptl_crystal_size_mid          0.06
_exptl_crystal_size_min          0.05
_exptl_crystal_density_meas      ?
_exptl_crystal_density_diffrn    0.651
_exptl_crystal_density_method    'not measured'
_exptl_crystal_F_000             1420
_exptl_absorpt_coefficient_mu    1.889
_exptl_absorpt_correction_type   multi-scan
_exptl_absorpt_correction_T_min  0.8635
_exptl_absorpt_correction_T_max  0.9115
_exptl_absorpt_process_details   'SADABS; (Sheldrick, 2003)'

_exptl_special_details           
; 
 ? 
;

_diffrn_ambient_temperature      100(2)
_diffrn_radiation_wavelength     1.54178
_diffrn_radiation_type           CuK\a
_diffrn_radiation_source         'Incoatec I\mS microfocus X-ray source'
_diffrn_radiation_monochromator  'Incoatec Quazar Multilayer Mirror'
_diffrn_measurement_device_type  'Bruker X8 PROSPECTOR APEX2 CCD'
_diffrn_measurement_method       'phi and omega scans'
_diffrn_detector_area_resol_mean ?
_diffrn_standards_number         ?
_diffrn_standards_interval_count ?
_diffrn_standards_interval_time  ?
_diffrn_standards_decay_%        ?
_diffrn_reflns_number            21081
_diffrn_reflns_av_R_equivalents  0.0577
_diffrn_reflns_av_sigmaI/netI    0.0241
_diffrn_reflns_limit_h_min       -22
_diffrn_reflns_limit_h_max       21
_diffrn_reflns_limit_k_min       -22
_diffrn_reflns_limit_k_max       17
_diffrn_reflns_limit_l_min       -21
_diffrn_reflns_limit_l_max       21
_diffrn_reflns_theta_min         5.12
_diffrn_reflns_theta_max         65.96
_reflns_number_total             1288
_reflns_number_gt                1032
_reflns_threshold_expression     >2sigma(I)

_computing_data_collection       'APEX2 (Bruker, 2010)'
_computing_cell_refinement       'APEX2 (Bruker, 2010); SAINT (Bruker, 2009)'
_computing_data_reduction        'SAINT (Bruker, 2009);XPREP(Sheldrick,2008)'
_computing_structure_solution    'SHELXS-97 (Sheldrick, 2008)'
_computing_structure_refinement  'SHELXL-97 (Sheldrick, 2008); OLEX2 (2009)'
_computing_molecular_graphics    ?
_computing_publication_material  'APEX2 (Bruker, 2010)'
_refine_special_details          
; 
 Refinement of F^2^ against ALL reflections.  The weighted R-factor wR and 
 goodness of fit S are based on F^2^, conventional R-factors R are based 
 on F, with F set to zero for negative F^2^. The threshold expression of 
 F^2^ > 2sigma(F^2^) is used only for calculating R-factors(gt) etc. and is 
 not relevant to the choice of reflections for refinement.  R-factors based 
 on F^2^ are statistically about twice as large as those based on F, and R- 
 factors based on ALL data will be even larger. 
;

_refine_ls_structure_factor_coef Fsqd
_refine_ls_matrix_type           full
_refine_ls_weighting_scheme      calc
_refine_ls_weighting_details     
'calc w=1/[\s^2^(Fo^2^)+(0.0700P)^2^+40.0000P] where P=(Fo^2^+2Fc^2^)/3'
_atom_sites_solution_primary     direct
_atom_sites_solution_secondary   difmap
_atom_sites_solution_hydrogens   geom
_refine_ls_hydrogen_treatment    constr
_refine_ls_extinction_method     none
_refine_ls_extinction_coef       ?
_refine_ls_number_reflns         1288
_refine_ls_number_parameters     86
_refine_ls_number_restraints     63
_refine_ls_R_factor_all          0.0922
_refine_ls_R_factor_gt           0.0834
_refine_ls_wR_factor_ref         0.2626
_refine_ls_wR_factor_gt          0.2599
_refine_ls_goodness_of_fit_ref   1.189
_refine_ls_restrained_S_all      1.203
_refine_ls_shift/su_max          0.000
_refine_ls_shift/su_mean         0.000

loop_
_atom_site_label
_atom_site_type_symbol
_atom_site_fract_x
_atom_site_fract_y
_atom_site_fract_z
_atom_site_U_iso_or_equiv
_atom_site_adp_type
_atom_site_occupancy
_atom_site_symmetry_multiplicity
_atom_site_calc_flag
_atom_site_refinement_flags
_atom_site_disorder_assembly
_atom_site_disorder_group
Y1 Y 0.5000 0.35835(9) 0.5000 0.0574(6) Uani 1 8 d S . .
O3 O 0.5000 0.122(4) 0.5000 0.14(2) Uiso 0.33 8 d SP . .
O5 O 0.5000 0.216(4) 0.5000 0.15(3) Uiso 0.33 8 d SP . .
O6 O 0.318(2) 0.318(2) 0.318(2) 0.26(3) Uiso 0.50 6 d SP . .
O2 O 0.5643(3) 0.4357(3) 0.5643(3) 0.051(2) Uani 1 6 d S . .
H2 H 0.5936 0.4064 0.5936 0.061 Uiso 1 6 calc SR . .
C1 C 0.5000 0.3308(6) 0.3308(6) 0.094(5) Uani 1 4 d S . .
O1 O 0.5000 0.3085(4) 0.3922(4) 0.084(2) Uani 1 2 d S . .
C3 C 0.4646(12) 0.2973(10) 0.2108(9) 0.142(13) Uani 0.50 1 d P . .
H3 H 0.4681 0.3431 0.1964 0.171 Uiso 0.50 1 d PR . .
C4 C 0.4529(14) 0.2464(10) 0.1619(11) 0.162(11) Uani 0.50 1 d PU . .
H4 H 0.4506 0.2584 0.1153 0.195 Uiso 0.50 1 d PR . .
C6 C 0.4110(15) 0.0758(5) 0.1312(17) 0.173(13) Uani 0.25 1 d PDU . .
H6A H 0.3702 0.0706 0.1600 0.207 Uiso 0.25 1 d PR . .
H6B H 0.4508 0.0564 0.1549 0.207 Uiso 0.25 1 d PRD . .
C7 C 0.4107(14) 0.0361(5) 0.0642(19) 0.166(15) Uani 0.25 1 d PDU . .
O4 O 0.4324(19) 0.1445(10) 0.1175(15) 0.198(13) Uani 0.25 1 d PDU . .
C2 C 0.4725(14) 0.2781(7) 0.2781(7) 0.105(12) Uani 0.50 2 d SP . .
C5 C 0.447(2) 0.1799(10) 0.1799(10) 0.172(13) Uani 0.50 2 d SPU . .
C8 C 0.4108(14) 0.068(4) 0.0000 0.18(2) Uani 0.25 2 d SPDU . .
H8 H 0.41075 0.115945 0.0000 0.212 Uiso 0.25 2 d SPR . .

loop_
_atom_site_aniso_label
_atom_site_aniso_U_11
_atom_site_aniso_U_22
_atom_site_aniso_U_33
_atom_site_aniso_U_23
_atom_site_aniso_U_13
_atom_site_aniso_U_12
Y1 0.0553(7) 0.0616(11) 0.0553(7) 0.000 0.000 0.000
O2 0.051(2) 0.051(2) 0.051(2) 0.002(3) -0.002(3) 0.002(3)
C1 0.130(16) 0.076(7) 0.076(7) -0.028(10) 0.000 0.000
O1 0.099(6) 0.084(5) 0.070(5) -0.022(4) 0.000 0.000
C3 0.27(4) 0.092(12) 0.069(10) -0.025(10) -0.006(14) -0.018(14)
C4 0.30(3) 0.095(13) 0.094(13) -0.031(12) -0.002(16) -0.016(16)
C6 0.35(3) 0.09(2) 0.073(18) -0.023(18) -0.01(3) -0.01(3)
C7 0.30(3) 0.11(2) 0.09(2) -0.029(19) 0.00(2) 0.01(2)
O4 0.36(2) 0.110(19) 0.129(19) -0.061(17) -0.027(19) -0.001(19)
C2 0.17(4) 0.074(8) 0.074(8) -0.029(12) 0.005(9) 0.005(9)
C5 0.31(3) 0.104(12) 0.104(12) -0.053(17) -0.012(13) -0.012(13)
C8 0.27(3) 0.13(3) 0.13(3) 0.000 0.000 0.01(3)

_geom_special_details            
; 
 All esds (except the esd in the dihedral angle between two l.s. planes) 
 are estimated using the full covariance matrix.  The cell esds are taken 
 into account individually in the estimation of esds in distances, angles 
 and torsion angles; correlations between esds in cell parameters are only 
 used when they are defined by crystal symmetry.  An approximate (isotropic) 
 treatment of cell esds is used for estimating esds involving l.s. planes. 
;

loop_
_geom_bond_atom_site_label_1
_geom_bond_atom_site_label_2
_geom_bond_distance
_geom_bond_site_symmetry_2
_geom_bond_publ_flag
Y1 O1 2.294(7) . ?
Y1 O1 2.294(7) 21_556 ?
Y1 O1 2.294(7) 46_656 ?
Y1 O1 2.294(7) 26_556 ?
Y1 O2 2.304(3) 28_655 ?
Y1 O2 2.304(3) 26_556 ?
Y1 O2 2.304(3) 3_656 ?
Y1 O2 2.304(3) . ?
Y1 O5 2.75(8) . ?
O3 O5 1.80(10) . ?
O2 Y1 2.304(3) 33_666 ?
O2 Y1 2.304(3) 29_666 ?
O2 H2 0.9800 . ?
C1 O1 1.261(9) 18_655 ?
C1 O1 1.261(9) . ?
C1 C2 1.53(2) . ?
C1 C2 1.53(2) 28_655 ?
C3 C2 1.359(19) . ?
C3 C3 1.36(5) 28_655 ?
C3 C4 1.38(2) . ?
C3 H3 0.9300 . ?
C4 C5 1.33(2) . ?
C4 H4 0.9301 . ?
C6 O4 0.94(3) 43 ?
C6 O4 1.414(10) . ?
C6 C7 1.50(2) . ?
C6 C6 1.51(5) 43 ?
C6 H6A 0.9698 . ?
C6 H6B 0.9699 . ?
C7 C8 0.700(16) 43 ?
C7 C7 0.77(5) 43 ?
C7 C8 1.382(18) . ?
C7 C8 1.382(18) 26 ?
C7 C7 1.39(2) 27 ?
O4 O4 0.74(5) 43 ?
O4 C5 1.41(3) . ?
C2 C2 1.06(5) 28_655 ?
C2 C3 1.359(19) 43 ?
C5 C4 1.33(2) 43 ?
C5 O4 1.41(3) 43 ?
C8 C7 0.700(16) 17 ?
C8 C7 0.700(16) 43 ?
C8 C7 1.382(18) 26 ?
C8 H8 0.9301 . ?

loop_
_geom_angle_atom_site_label_1
_geom_angle_atom_site_label_2
_geom_angle_atom_site_label_3
_geom_angle
_geom_angle_site_symmetry_1
_geom_angle_site_symmetry_3
_geom_angle_publ_flag
O1 Y1 O1 79.85(16) . 21_556 ?
O1 Y1 O1 79.85(15) . 46_656 ?
O1 Y1 O1 130.4(4) 21_556 46_656 ?
O1 Y1 O1 130.4(4) . 26_556 ?
O1 Y1 O1 79.85(16) 21_556 26_556 ?
O1 Y1 O1 79.85(15) 46_656 26_556 ?
O1 Y1 O2 139.53(12) . 28_655 ?
O1 Y1 O2 77.5(2) 21_556 28_655 ?
O1 Y1 O2 139.53(12) 46_656 28_655 ?
O1 Y1 O2 77.5(2) 26_556 28_655 ?
O1 Y1 O2 77.5(2) . 26_556 ?
O1 Y1 O2 139.53(12) 21_556 26_556 ?
O1 Y1 O2 77.5(2) 46_656 26_556 ?
O1 Y1 O2 139.53(12) 26_556 26_556 ?
O2 Y1 O2 99.2(5) 28_655 26_556 ?
O1 Y1 O2 77.5(2) . 3_656 ?
O1 Y1 O2 77.5(2) 21_556 3_656 ?
O1 Y1 O2 139.53(12) 46_656 3_656 ?
O1 Y1 O2 139.53(12) 26_556 3_656 ?
O2 Y1 O2 65.2(2) 28_655 3_656 ?
O2 Y1 O2 65.2(2) 26_556 3_656 ?
O1 Y1 O2 139.53(12) . . ?
O1 Y1 O2 139.53(12) 21_556 . ?
O1 Y1 O2 77.5(2) 46_656 . ?
O1 Y1 O2 77.5(2) 26_556 . ?
O2 Y1 O2 65.2(2) 28_655 . ?
O2 Y1 O2 65.2(2) 26_556 . ?
O2 Y1 O2 99.2(5) 3_656 . ?
O1 Y1 O5 65.2(2) . . ?
O1 Y1 O5 65.2(2) 21_556 . ?
O1 Y1 O5 65.2(2) 46_656 . ?
O1 Y1 O5 65.2(2) 26_556 . ?
O2 Y1 O5 130.4(2) 28_655 . ?
O2 Y1 O5 130.4(2) 26_556 . ?
O2 Y1 O5 130.4(2) 3_656 . ?
O2 Y1 O5 130.4(2) . . ?
O1 Y1 Y1 107.26(13) . 33_666 ?
O1 Y1 Y1 159.8(2) 21_556 33_666 ?
O1 Y1 Y1 69.8(2) 46_656 33_666 ?
O1 Y1 Y1 107.27(13) 26_556 33_666 ?
O2 Y1 Y1 85.6(2) 28_655 33_666 ?
O2 Y1 Y1 85.6(2) 3_656 33_666 ?
O5 Y1 Y1 135.001(4) . 33_666 ?
O1 Y1 Y1 159.8(2) . 29_666 ?
O1 Y1 Y1 107.27(13) 21_556 29_666 ?
O1 Y1 Y1 107.27(13) 46_656 29_666 ?
O1 Y1 Y1 69.8(2) 26_556 29_666 ?
O2 Y1 Y1 85.6(2) 26_556 29_666 ?
O2 Y1 Y1 85.6(2) 3_656 29_666 ?
O5 Y1 Y1 135.0 . 29_666 ?
Y1 Y1 Y1 60.0 33_666 29_666 ?
O1 Y1 Y1 69.8(2) . 5 ?
O1 Y1 Y1 107.27(13) 21_556 5 ?
O1 Y1 Y1 107.27(13) 46_656 5 ?
O1 Y1 Y1 159.8(2) 26_556 5 ?
O2 Y1 Y1 85.6(2) 28_655 5 ?
O2 Y1 Y1 85.6(2) . 5 ?
O5 Y1 Y1 135.001(1) . 5 ?
Y1 Y1 Y1 60.0 33_666 5 ?
Y1 Y1 Y1 90.0 29_666 5 ?
O3 O5 Y1 180.000(5) . . ?
Y1 O2 Y1 114.08(18) 33_666 29_666 ?
Y1 O2 Y1 114.08(18) 33_666 . ?
Y1 O2 Y1 114.08(18) 29_666 . ?
Y1 O2 H2 104.3 33_666 . ?
Y1 O2 H2 104.3 29_666 . ?
Y1 O2 H2 104.3 . . ?
O1 C1 O1 129.9(15) 18_655 . ?
O1 C1 C2 113.4(7) 18_655 . ?
O1 C1 C2 113.4(7) . . ?
O1 C1 C2 113.4(7) 18_655 28_655 ?
O1 C1 C2 113.4(7) . 28_655 ?
C1 O1 Y1 135.2(9) . . ?
C2 C3 C3 83.6(16) . 28_655 ?
C2 C3 C4 119(2) . . ?
C3 C3 C4 99.4(16) 28_655 . ?
C4 C3 C2 117.0(19) . 28_655 ?
C2 C3 H3 122.4 . . ?
C3 C3 H3 85.9 28_655 . ?
C4 C3 H3 119.0 . . ?
C2 C3 H3 111.1 28_655 . ?
C5 C4 C3 121(2) . . ?
C5 C4 C4 95(2) . 28_655 ?
C3 C4 C4 80.6(16) . 28_655 ?
C5 C4 H4 119.2 . . ?
C3 C4 H4 119.5 . . ?
C4 C4 H4 92.8 28_655 . ?
O4 C6 C7 132(3) 43 . ?
O4 C6 C7 108.6(18) . . ?
O4 C6 C6 66(3) 43 43 ?
C7 C6 C6 75.7(8) . 43 ?
O4 C6 C7 112(4) 43 43 ?
O4 C6 C7 86(2) . 43 ?
O4 C6 C8 146(4) 43 43 ?
O4 C6 C8 127(3) . 43 ?
C6 C6 C8 95(2) 43 43 ?
O4 C6 H6A 106.8 43 . ?
O4 C6 H6A 116.2 . . ?
C7 C6 H6A 115.9 . . ?
C6 C6 H6A 118.6 43 . ?
C7 C6 H6A 123.6 43 . ?
C8 C6 H6A 106.6 43 . ?
O4 C6 H6B 81.6 43 . ?
O4 C6 H6B 102.7 . . ?
C7 C6 H6B 102.2 . . ?
C6 C6 H6B 127.4 43 . ?
C7 C6 H6B 115.1 43 . ?
C8 C6 H6B 90.5 43 . ?
H6A C6 H6B 109.5 . . ?
C8 C7 C7 141(9) 43 43 ?
C8 C7 C8 122(10) 43 . ?
C8 C7 C8 122(10) 43 26 ?
C7 C7 C7 135.00(2) 43 27 ?
C8 C7 C7 116(4) . 27 ?
C8 C7 C7 116(4) 26 27 ?
C8 C7 C6 115(9) 43 . ?
C7 C7 C6 104.3(7) 43 . ?
C8 C7 C6 123(3) . . ?
C8 C7 C6 123(3) 26 . ?
C7 C7 C6 120.7(8) 27 . ?
C8 C7 C6 167(10) 43 43 ?
C8 C7 C6 71(3) . 43 ?
C8 C7 C6 71(3) 26 43 ?
C7 C7 C6 173.0(12) 27 43 ?
C6 C7 C6 52.4(13) . 43 ?
C7 C7 C7 119.3(8) 43 20 ?
C8 C7 C7 101(4) . 20 ?
C8 C7 C7 101(4) 26 20 ?
C6 C7 C7 136.3(14) . 20 ?
C6 C7 C7 171(2) 43 20 ?
C8 C7 C7 111(8) 43 17 ?
C7 C7 C7 105.7(8) 27 17 ?
C6 C7 C7 133.7(14) . 17 ?
C6 C7 C7 81(2) 43 17 ?
C7 C7 C7 90.000(2) 20 17 ?
O4 O4 C6 114(3) 43 43 ?
O4 O4 C5 74.9(10) 43 . ?
C6 O4 C5 162(5) 43 . ?
C6 O4 C6 77(4) 43 . ?
C5 O4 C6 111(2) . . ?
C2 C2 C3 96.4(16) 28_655 43 ?
C2 C2 C3 96.4(16) 28_655 . ?
C3 C2 C3 120(2) 43 . ?
C2 C2 C1 69.7(10) 28_655 . ?
C3 C2 C1 119.5(12) 43 . ?
C3 C2 C1 119.5(12) . . ?
C3 C2 C3 118(2) . 18_655 ?
C1 C2 C3 96.2(13) . 18_655 ?
C3 C2 C3 118(2) 43 28_655 ?
C1 C2 C3 96.2(13) . 28_655 ?
C3 C2 C3 81.0(16) 18_655 28_655 ?
C4 C5 C4 120(3) 43 . ?
C4 C5 O4 135(2) 43 . ?
C4 C5 O4 105.1(16) . . ?
C4 C5 O4 105.1(16) 43 43 ?
C4 C5 O4 135(2) . 43 ?
C7 C8 C7 169(10) 17 43 ?
C7 C8 C7 148(10) 43 26 ?
C7 C8 C7 148(10) 17 . ?
C7 C8 C7 127(7) 26 . ?
C7 C8 C8 129(9) 43 17 ?
C7 C8 C8 109(4) . 17 ?
C7 C8 C8 129(9) 17 43 ?
C7 C8 C8 109(4) 26 43 ?
C8 C8 C8 90.000(3) 17 43 ?
C7 C8 C6 146(10) 17 43 ?
C7 C8 C6 166(6) 26 43 ?
C7 C8 C6 66.2(13) . 43 ?
C8 C8 C6 175(2) 17 43 ?
C8 C8 C6 85(2) 43 43 ?
C7 C8 C6 146(10) 43 17 ?
C7 C8 C6 166(6) . 17 ?
C8 C8 C6 85(2) 17 17 ?
C8 C8 C6 175(2) 43 17 ?
C6 C8 C6 100(5) 43 17 ?
C7 C8 H8 95.6 17 . ?
C7 C8 H8 95.6 43 . ?
C7 C8 H8 116.3 26 . ?
C7 C8 H8 116.3 . . ?
C8 C8 H8 135.0 17 . ?
C8 C8 H8 135.0 43 . ?

_diffrn_measured_fraction_theta_max 0.983
_diffrn_reflns_theta_full        65.96
_diffrn_measured_fraction_theta_full 0.983
_refine_diff_density_max         0.597
_refine_diff_density_min         -0.877
_refine_diff_density_rms         0.098

loop_
_platon_squeeze_void_nr
_platon_squeeze_void_average_x
_platon_squeeze_void_average_y
_platon_squeeze_void_average_z
_platon_squeeze_void_volume
_platon_squeeze_void_count_electrons
_platon_squeeze_void_content
1 -0.005 -0.003 -0.003 3481 328 ' '
_platon_squeeze_details          
;
;
####################################################################### 
# 
# This file contains crystal structure data downloaded from the 
# Cambridge Structural Database (CSD) hosted by the Cambridge 
# Crystallographic Data Centre (CCDC).
# 
# Full information about CCDC data access policies and citation 
# guidelines are available at http://www.ccdc.cam.ac.uk/access/V1 
# 
# Audit and citation data items may have been added by the CCDC. 
# Please retain this information to preserve the provenance of 
# this file and to allow appropriate attribution of the data. 
# 
#######################################################################

data_Y-ftw-MOF-2
_database_code_depnum_ccdc_archive 'CCDC 1050063'
_audit_update_record             
;
2015-02-17 deposited with the CCDC.
2015-04-15 downloaded from the CCDC.
;
_audit_creation_date             2015-02-02
_audit_creation_method           
;
Olex2 1.2
(compiled 2015.01.26 svn.r3150 for OlexSys, GUI svn.r4998)
;
_chemical_name_common            ?
_chemical_name_systematic        Y-ftw-MOF-2
_chemical_formula_moiety         '0.13(C1104 H624 O280 Y48)'
_chemical_formula_sum            'C138 H78 O35 Y6'
_chemical_formula_weight         2829.46
_chemical_melting_point          ?
loop_
_atom_type_symbol
_atom_type_description
_atom_type_scat_dispersion_real
_atom_type_scat_dispersion_imag
_atom_type_scat_source
C C 0.0181 0.0091 'International Tables Vol C Tables 4.2.6.8 and 6.1.1.4'
H H 0.0000 0.0000 'International Tables Vol C Tables 4.2.6.8 and 6.1.1.4'
O O 0.0492 0.0322 'International Tables Vol C Tables 4.2.6.8 and 6.1.1.4'
Y Y -0.2670 2.0244 'International Tables Vol C Tables 4.2.6.8 and 6.1.1.4'

_shelx_space_group_comment       
;
The symmetry employed for this shelxl refinement is uniquely defined
by the following loop, which should always be used as a source of
symmetry information in preference to the above space-group names.
They are only intended as comments.
;
_space_group_crystal_system      cubic
_space_group_IT_number           204
_space_group_name_H-M_alt        'I m -3'
_space_group_name_Hall           '-I 2 2 3'
loop_
_space_group_symop_operation_xyz
'x, y, z'
'-x, -y, z'
'-x, y, -z'
'x, -y, -z'
'z, x, y'
'z, -x, -y'
'-z, -x, y'
'-z, x, -y'
'y, z, x'
'-y, z, -x'
'y, -z, -x'
'-y, -z, x'
'x+1/2, y+1/2, z+1/2'
'-x+1/2, -y+1/2, z+1/2'
'-x+1/2, y+1/2, -z+1/2'
'x+1/2, -y+1/2, -z+1/2'
'z+1/2, x+1/2, y+1/2'
'z+1/2, -x+1/2, -y+1/2'
'-z+1/2, -x+1/2, y+1/2'
'-z+1/2, x+1/2, -y+1/2'
'y+1/2, z+1/2, x+1/2'
'-y+1/2, z+1/2, -x+1/2'
'y+1/2, -z+1/2, -x+1/2'
'-y+1/2, -z+1/2, x+1/2'
'-x, -y, -z'
'x, y, -z'
'x, -y, z'
'-x, y, z'
'-z, -x, -y'
'-z, x, y'
'z, x, -y'
'z, -x, y'
'-y, -z, -x'
'y, -z, x'
'-y, z, x'
'y, z, -x'
'-x+1/2, -y+1/2, -z+1/2'
'x+1/2, y+1/2, -z+1/2'
'x+1/2, -y+1/2, z+1/2'
'-x+1/2, y+1/2, z+1/2'
'-z+1/2, -x+1/2, -y+1/2'
'-z+1/2, x+1/2, y+1/2'
'z+1/2, x+1/2, -y+1/2'
'z+1/2, -x+1/2, y+1/2'
'-y+1/2, -z+1/2, -x+1/2'
'y+1/2, -z+1/2, x+1/2'
'-y+1/2, z+1/2, x+1/2'
'y+1/2, z+1/2, -x+1/2'

_cell_length_a                   40.048(3)
_cell_length_b                   40.048(3)
_cell_length_c                   40.048(3)
_cell_angle_alpha                90
_cell_angle_beta                 90
_cell_angle_gamma                90
_cell_volume                     64229(13)
_cell_formula_units_Z            8
_cell_measurement_reflns_used    3354
_cell_measurement_temperature    296(2)
_cell_measurement_theta_max      45.23
_cell_measurement_theta_min      3.12
_shelx_estimated_absorpt_T_max   0.984
_shelx_estimated_absorpt_T_min   0.984
_exptl_absorpt_coefficient_mu    1.655
_exptl_absorpt_correction_T_max  0.7500
_exptl_absorpt_correction_T_min  0.4843
_exptl_absorpt_correction_type   multi-scan
_exptl_absorpt_process_details   
;
SADABS-2008/1 (Bruker,2008) was used for absorption correction.
wR2(int) was 0.0989 before and 0.0822 after correction.
The Ratio of minimum to maximum transmission is 0.6457.
The \l/2 correction factor is 0.0015.
;
_exptl_absorpt_special_details   ?
_exptl_crystal_colour            colorless
_exptl_crystal_density_diffrn    0.585
_exptl_crystal_density_meas      .
_exptl_crystal_density_method    ?
_exptl_crystal_description       cube
_exptl_crystal_F_000             11360
_exptl_crystal_size_max          0.01
_exptl_crystal_size_mid          0.01
_exptl_crystal_size_min          0.01
_exptl_transmission_factor_max   ?
_exptl_transmission_factor_min   ?
_diffrn_reflns_av_R_equivalents  ?
_diffrn_reflns_av_unetI/netI     0.0803
_diffrn_reflns_Laue_measured_fraction_full 0.996
_diffrn_reflns_Laue_measured_fraction_max 0.996
_diffrn_reflns_limit_h_max       29
_diffrn_reflns_limit_h_min       -28
_diffrn_reflns_limit_k_max       15
_diffrn_reflns_limit_k_min       -39
_diffrn_reflns_limit_l_max       16
_diffrn_reflns_limit_l_min       -38
_diffrn_reflns_number            4464
_diffrn_reflns_point_group_measured_fraction_full 0.996
_diffrn_reflns_point_group_measured_fraction_max 0.996
_diffrn_reflns_theta_full        44.461
_diffrn_reflns_theta_max         44.461
_diffrn_reflns_theta_min         3.823
_diffrn_ambient_temperature      296.15
_diffrn_detector_area_resol_mean ?
_diffrn_measured_fraction_theta_full 0.996
_diffrn_measured_fraction_theta_max 0.996
_diffrn_measurement_device_type  'Bruker APEX-II CCD ImuS microfocus'
_diffrn_measurement_method       '\f and \w scans'
_diffrn_radiation_monochromator  graphite
_diffrn_radiation_type           CuK\a
_diffrn_radiation_wavelength     1.54178
_diffrn_source                   ?
_diffrn_standards_number         0
_reflns_Friedel_coverage         0.000
_reflns_Friedel_fraction_full    .
_reflns_Friedel_fraction_max     .
_reflns_number_gt                2605
_reflns_number_total             4464
_reflns_special_details          
;
 Reflections were merged by SHELXL according to the crystal
 class for the calculation of statistics and refinement.
 
 _reflns_Friedel_fraction is defined as the number of unique
 Friedel pairs measured divided by the number that would be
 possible theoretically, ignoring centric projections and
 systematic absences.
;
_reflns_threshold_expression     'I > 2\s(I)'
_computing_cell_refinement       'SAINT v7.68A (Bruker, 2009)'
_computing_data_collection       ?
_computing_data_reduction        'SAINT v7.68A (Bruker, 2009)'
_computing_molecular_graphics    'Olex2 (Dolomanov et al., 2009)'
_computing_publication_material  'Olex2 (Dolomanov et al., 2009)'
_computing_structure_refinement  'XL (Sheldrick, 2008)'
_computing_structure_solution    ?
_refine_diff_density_max         2.272
_refine_diff_density_min         -0.833
_refine_diff_density_rms         0.106
_refine_ls_extinction_coef       .
_refine_ls_extinction_method     none
_refine_ls_goodness_of_fit_ref   1.174
_refine_ls_hydrogen_treatment    constr
_refine_ls_matrix_type           full
_refine_ls_number_parameters     280
_refine_ls_number_reflns         4464
_refine_ls_number_restraints     346
_refine_ls_R_factor_all          0.1233
_refine_ls_R_factor_gt           0.0983
_refine_ls_restrained_S_all      1.171
_refine_ls_shift/su_max          0.000
_refine_ls_shift/su_mean         0.000
_refine_ls_structure_factor_coef Fsqd
_refine_ls_weighting_details     
'w=1/[\s^2^(Fo^2^)+(0.1350P)^2^] where P=(Fo^2^+2Fc^2^)/3'
_refine_ls_weighting_scheme      calc
_refine_ls_wR_factor_gt          0.2380
_refine_ls_wR_factor_ref         0.2493
_refine_special_details          Twin
_olex2_refinement_description    
;
1. Fixed Uiso
 At 1.2 times of:
  All C(H) groups
2. Restrained distances
 O1-C24 = O2-C24
 1.25 with sigma of 0.02
 C13-C13_$6 = C5-C5_$4
 2.8 with sigma of 0.02
 C58-C5 = C8-C5 = C18-C13 = C7-C13
 1.39 with sigma of 0.01
 C58-C8
 2.39 with sigma of 0.02
 C58-C8_$7
 2.8 with sigma of 0.02
 C18-C7
 2.39 with sigma of 0.02
 C18-C7_$5
 2.8 with sigma of 0.02
 C58-C58_$7 = C18-C18_$5 = C8-C8_$7 = C7-C7_$5
 1.39 with sigma of 0.01
 C6-C1 = C32-C6 = C46-C32
 1.39 with sigma of 0.01
 C16-C15 = C19-C15 = C19-C14
 1.39 with sigma of 0.01
 H22-H16
 -2.2 with sigma of 0.02
 C9-C25 = C6-C2 = C14-C13 = C5-C46 = C20-C15
 1.49 with sigma of 0.02
 C24-C23 = C9-C25
 1.49 with sigma of 0.005
 C6_$1-C32 = C6-C32_$1 = C1_$1-C46_$1
 2.8 with sigma of 0.04
 C24-C21 = C24-C27
 2.5 with sigma of 0.04
 C6_$2-C6_$3 = C32_$3-C32_$2
 2.41 with sigma of 0.04
 C15-C19_$1 = C15_$1-C19 = C16-C14
 2.8 with sigma of 0.04
 C11-C25 = C60-C25
 2.5 with sigma of 0.04
3. Restrained planarity
 C23, C21, C22, C20, C28, C27
 with sigma of 0.1
 C32, C46_$1, C32_$1, C5_$1
 with sigma of 0.1
 C13, C7, C7_$5, C13_$6, C18_$5, C18
 with sigma of 0.1
 C5, C8, C8_$7, C5_$4, C58_$7, C58
 with sigma of 0.1
 C16, C15, C19, C14, C19_$1, C15_$1
 with sigma of 0.1
 C13, C14, C19_$1, C19, C15_$1, C15, C16
 with sigma of 0.1
 C6, C32, C46, C32_$1, C6_$1, C1, C2
 with sigma of 0.1
 C25, C9, C11, C3, C2, C4, C60, C6
 with sigma of 0.1
4. Rigid bond restraints
 C13, C14, C15, C16, C19, C23, C21, C22, C20, C28, C27, C24, O1, O2, C18, C7
 with sigma for 1-2 distances of 0.01 and sigma for 1-3 distances of 0.01
 C2, C3, C4, C9, C11, C25, C60, O4, O5, C1, C6, C32, C46, C5, C58, C8
 with sigma for 1-2 distances of 0.01 and sigma for 1-3 distances of 0.01
5. Uiso/Uaniso restraints and constraints
C13 \\sim C14 \\sim C15 \\sim C16 \\sim C19 \\sim C23 \\sim C21 \\sim C22 \\sim
C20 \\sim C28 \\sim C27 \\sim C24 \\sim O1 \\sim O2 \\sim C18 \\sim C7: within
1.7A with sigma of 0.04 and sigma for terminal atoms of 0.08
C2 \\sim C3 \\sim C4 \\sim C9 \\sim C11 \\sim C25 \\sim C60 \\sim O4 \\sim O5
\\sim C1 \\sim C6 \\sim C32 \\sim C46 \\sim C5 \\sim C58 \\sim C8: within 1.7A
with sigma of 0.04 and sigma for terminal atoms of 0.08
Uanis(O3) \\sim Ueq: with sigma of 0.00625 and sigma for terminal atoms of
0.0125
Uanis(C25) \\sim Ueq: with sigma of 0.025 and sigma for terminal atoms of 0.05
6. Others
 Fixed Sof: C13(0.5) C18(0.5) H18(0.5) C58(0.5) H58(0.5) C7(0.5) H7(0.5)
 C8(0.5) H8(0.5) O7(0.5)
7.a Aromatic/amide H refined with riding coordinates:
 C11(H11), C3(H3), C4(H4), C60(H60), C16(H16), C19(H19), C21(H21), C22(H22),
 C28(H28), C27(H27), C1(H1), C32(H32), C18(H18), C58(H58), C7(H7), C8(H8)
7.b Fitted hexagon refined as free rotating group:
 C9(C11,C3,C2,C4,C60), C23(C21,C22,C20,C28,C27)
;
_atom_sites_solution_hydrogens   geom
_atom_sites_solution_primary     ?
_atom_sites_solution_secondary   ?
loop_
_atom_site_label
_atom_site_type_symbol
_atom_site_fract_x
_atom_site_fract_y
_atom_site_fract_z
_atom_site_U_iso_or_equiv
_atom_site_adp_type
_atom_site_occupancy
_atom_site_site_symmetry_order
_atom_site_calc_flag
_atom_site_refinement_flags_posn
_atom_site_refinement_flags_adp
_atom_site_refinement_flags_occupancy
_atom_site_disorder_assembly
_atom_site_disorder_group
C9 C 0.67491(18) 0.2672(2) 0.37919(14) 0.103(4) Uani 1 1 d D U . . .
C11 C 0.69058(15) 0.2861(2) 0.40369(19) 0.106(5) Uani 1 1 d DG U . . .
H11 H 0.7125 0.2931 0.4007 0.127 Uiso 1 1 calc R . . . .
C3 C 0.6735(2) 0.2946(3) 0.43265(18) 0.141(6) Uani 1 1 d G U . . .
H3 H 0.6840 0.3073 0.4490 0.170 Uiso 1 1 calc R . . . .
C2 C 0.6407(2) 0.2842(3) 0.43712(16) 0.142(6) Uani 1 1 d DG U . . .
C4 C 0.62498(15) 0.2652(3) 0.4126(2) 0.140(6) Uani 1 1 d G U . . .
H4 H 0.6030 0.2583 0.4156 0.168 Uiso 1 1 calc R . . . .
C60 C 0.64210(19) 0.2567(2) 0.38366(17) 0.116(5) Uani 1 1 d DG U . . .
H60 H 0.6316 0.2441 0.3673 0.140 Uiso 1 1 calc R . . . .
C13 C 0.8178(6) 0.0349(2) 0.5011(6) 0.169(10) Uani 0.5 1 d D U . A -1
C14 C 0.8133(4) 0.0724(3) 0.5000 0.172(9) Uani 1 2 d DS TU P . .
C15 C 0.8064(4) 0.1240(3) 0.4694(2) 0.186(7) Uani 1 1 d D U . . .
C16 C 0.8031(6) 0.1408(4) 0.5000 0.146(9) Uani 1 2 d DS TU P . .
H16 H 0.7987 0.1636 0.5000 0.175 Uiso 1 2 calc DRS T P . .
C19 C 0.8118(4) 0.0896(3) 0.4698(3) 0.179(8) Uani 1 1 d D U . . .
H19 H 0.8143 0.0781 0.4498 0.214 Uiso 1 1 calc R . . . .
C23 C 0.7970(3) 0.1781(2) 0.37754(16) 0.113(5) Uani 1 1 d D U . . .
C21 C 0.8029(3) 0.19582(16) 0.4068(2) 0.151(6) Uani 1 1 d DG U . . .
H21 H 0.8049 0.2190 0.4062 0.181 Uiso 1 1 calc R . . . .
C22 C 0.8060(4) 0.1789(2) 0.43697(16) 0.183(8) Uani 1 1 d G U . . .
H22 H 0.8100 0.1907 0.4566 0.220 Uiso 1 1 calc DR . . . .
C20 C 0.8031(4) 0.1443(2) 0.43786(17) 0.155(6) Uani 1 1 d DG U . . .
C28 C 0.7971(3) 0.12666(16) 0.4086(2) 0.149(6) Uani 1 1 d G U . . .
H28 H 0.7952 0.1035 0.4092 0.179 Uiso 1 1 calc R . . . .
C27 C 0.7941(3) 0.1436(2) 0.37843(17) 0.137(6) Uani 1 1 d DG U . . .
H27 H 0.7901 0.1317 0.3589 0.165 Uiso 1 1 calc R . . . .
C24 C 0.7904(4) 0.1982(3) 0.3467(2) 0.087(4) Uani 1 1 d D U . . .
C25 C 0.6948(3) 0.2586(3) 0.3485(2) 0.097(4) Uani 1 1 d D U . . .
O1 O 0.78608(19) 0.2294(2) 0.34828(18) 0.075(2) Uani 1 1 d D U . . .
O2 O 0.79056(18) 0.17924(19) 0.32016(18) 0.068(2) Uani 1 1 d D U . . .
O3 O 0.77521(16) 0.29486(14) 0.26273(13) 0.0463(18) Uani 1 1 d . U . . .
O4 O 0.7224(2) 0.2699(3) 0.3450(2) 0.108(3) Uani 1 1 d . U . . .
O5 O 0.67722(18) 0.24298(19) 0.32445(17) 0.068(2) Uani 1 1 d . U . . .
Y1 Y 0.76752(2) 0.27028(2) 0.31356(2) 0.0467(5) Uani 1 1 d . . . . .
C1 C 0.6402(4) 0.2920(7) 0.5000 0.150(9) Uani 1 2 d DS TU P . .
H1 H 0.6634 0.2903 0.5000 0.180 Uiso 1 2 calc RS T P . .
C6 C 0.6227(3) 0.2932(4) 0.4699(2) 0.146(6) Uani 1 1 d D U . . .
C32 C 0.5888(3) 0.2977(4) 0.4699(2) 0.179(8) Uani 1 1 d D U . . .
H32 H 0.5773 0.2993 0.4498 0.215 Uiso 1 1 calc R . . . .
C46 C 0.5716(3) 0.2999(6) 0.5000 0.195(10) Uani 1 2 d DS TU P . .
C5 C 0.5349(2) 0.3014(8) 0.5000 0.221(12) Uani 1 2 d DS TU P . .
C18 C 0.8003(8) 0.01733(12) 0.4768(6) 0.145(12) Uani 0.5 1 d D U . . .
H18 H 0.7885 0.0289 0.4604 0.174 Uiso 0.5 1 calc R . . A .
C58 C 0.51733(13) 0.3184(11) 0.4753(6) 0.261(18) Uani 0.5 1 d D U . . .
H58 H 0.5289 0.3299 0.4586 0.313 Uiso 0.5 1 calc R . . . .
C7 C 0.8349(8) 0.01731(12) 0.5257(8) 0.177(14) Uani 0.5 1 d D U . . .
H7 H 0.8463 0.0288 0.5423 0.212 Uiso 0.5 1 calc R . . A .
C8 C 0.51736(13) 0.2844(10) 0.5249(5) 0.217(16) Uani 0.5 1 d D U . . .
H8 H 0.5289 0.2730 0.5415 0.261 Uiso 0.5 1 calc R . . . .
O6 O 0.72054(18) 0.27946(18) 0.27946(18) 0.126(6) Uani 1 3 d S T P . .
O7 O 0.7819(5) 0.2911(4) 0.3776(5) 0.115(7) Uani 0.5 1 d . . . . .

loop_
_atom_site_aniso_label
_atom_site_aniso_U_11
_atom_site_aniso_U_22
_atom_site_aniso_U_33
_atom_site_aniso_U_23
_atom_site_aniso_U_13
_atom_site_aniso_U_12
C9 0.049(6) 0.228(14) 0.032(6) 0.013(7) 0.010(5) -0.022(8)
C11 0.058(7) 0.230(15) 0.030(6) 0.011(7) -0.004(5) 0.001(8)
C3 0.068(8) 0.298(18) 0.058(8) -0.025(9) 0.006(6) -0.010(10)
C2 0.058(7) 0.328(17) 0.040(6) 0.006(8) -0.012(5) -0.012(10)
C4 0.054(7) 0.331(19) 0.036(7) 0.011(9) 0.006(5) -0.029(10)
C60 0.066(7) 0.242(15) 0.042(7) 0.024(7) 0.011(6) -0.040(9)
C13 0.34(3) 0.061(9) 0.106(16) 0.001(12) -0.030(19) -0.002(16)
C14 0.38(3) 0.060(8) 0.074(11) 0.000 0.000 0.015(15)
C15 0.41(2) 0.077(7) 0.071(6) 0.003(6) 0.010(12) 0.025(13)
C16 0.32(3) 0.069(11) 0.050(8) 0.000 0.000 -0.036(16)
C19 0.39(2) 0.066(7) 0.079(9) -0.007(6) -0.021(13) 0.015(13)
C23 0.204(14) 0.076(7) 0.058(6) 0.008(6) -0.020(9) 0.013(10)
C21 0.296(19) 0.087(8) 0.070(7) 0.005(6) -0.045(12) -0.009(12)
C22 0.39(2) 0.083(7) 0.072(7) -0.001(7) -0.032(13) 0.021(14)
C20 0.321(18) 0.088(7) 0.056(6) 0.002(6) 0.029(11) 0.035(12)
C28 0.317(19) 0.068(8) 0.063(7) 0.008(5) 0.008(12) 0.036(11)
C27 0.282(17) 0.072(7) 0.058(7) -0.011(6) -0.030(11) 0.034(11)
C24 0.125(10) 0.087(7) 0.050(6) 0.013(6) 0.005(8) 0.005(9)
C25 0.077(8) 0.190(12) 0.023(6) 0.018(6) 0.011(5) -0.012(8)
O1 0.078(5) 0.086(5) 0.061(5) 0.004(4) -0.028(4) 0.026(5)
O2 0.073(5) 0.078(5) 0.052(4) 0.024(4) -0.013(4) 0.019(4)
O3 0.083(4) 0.034(3) 0.022(3) -0.001(3) -0.032(3) 0.001(3)
O4 0.049(5) 0.180(10) 0.095(7) 0.014(6) 0.015(5) -0.008(5)
O5 0.060(5) 0.107(6) 0.036(4) 0.021(4) 0.023(4) 0.010(4)
Y1 0.0277(6) 0.0416(7) 0.0709(8) 0.0200(5) -0.0025(5) -0.0048(5)
C1 0.073(11) 0.34(3) 0.040(7) 0.000 0.000 -0.003(17)
C6 0.065(7) 0.320(18) 0.054(6) -0.009(9) -0.006(5) 0.011(11)
C32 0.076(7) 0.41(2) 0.052(8) 0.008(12) -0.006(6) 0.016(13)
C46 0.069(8) 0.45(3) 0.067(10) 0.000 0.000 -0.013(17)
C5 0.077(9) 0.51(4) 0.076(14) 0.000 0.000 -0.012(18)
C18 0.32(4) 0.070(14) 0.045(16) 0.030(11) 0.013(16) -0.04(2)
C58 0.093(19) 0.57(5) 0.12(2) 0.02(2) -0.034(17) 0.00(3)
C7 0.36(4) 0.053(14) 0.12(2) 0.012(15) -0.05(2) -0.02(2)
C8 0.071(16) 0.50(5) 0.084(19) -0.031(18) 0.006(14) -0.05(2)
O6 0.126(6) 0.126(6) 0.126(6) -0.052(5) 0.052(5) 0.052(5)
O7 0.136(16) 0.091(13) 0.118(15) -0.017(12) 0.056(13) 0.031(12)

_geom_special_details            
;
 All esds (except the esd in the dihedral angle between two l.s. planes)
 are estimated using the full covariance matrix.  The cell esds are taken
 into account individually in the estimation of esds in distances, angles
 and torsion angles; correlations between esds in cell parameters are only
 used when they are defined by crystal symmetry.  An approximate (isotropic)
 treatment of cell esds is used for estimating esds involving l.s. planes.
;
loop_
_geom_bond_atom_site_label_1
_geom_bond_atom_site_label_2
_geom_bond_distance
_geom_bond_site_symmetry_2
_geom_bond_publ_flag
C9 C11 1.3900 . ?
C9 C60 1.3900 . ?
C9 C25 1.503(5) . ?
C11 H11 0.9300 . ?
C11 C3 1.3900 . ?
C3 H3 0.9300 . ?
C3 C2 1.3900 . ?
C2 C4 1.3900 . ?
C2 C6 1.541(10) . ?
C4 H4 0.9300 . ?
C4 C60 1.3900 . ?
C60 H60 0.9300 . ?
C13 C14 1.511(14) . ?
C13 C18 1.391(9) . ?
C13 C7 1.391(9) . ?
C14 C13 1.511(14) 26_556 ?
C14 C19 1.394(9) . ?
C14 C19 1.394(9) 26_556 ?
C15 C16 1.402(9) . ?
C15 C19 1.394(9) . ?
C15 C20 1.510(11) . ?
C16 C15 1.402(9) 26_556 ?
C16 H16 0.9300 . ?
C19 H19 0.9300 . ?
C23 C21 1.3900 . ?
C23 C27 1.3900 . ?
C23 C24 1.495(5) . ?
C21 H21 0.9300 . ?
C21 C22 1.3900 . ?
C22 H22 0.9300 . ?
C22 C20 1.3900 . ?
C20 C28 1.3900 . ?
C28 H28 0.9300 . ?
C28 C27 1.3900 . ?
C27 H27 0.9300 . ?
C24 O1 1.265(10) . ?
C24 O2 1.307(11) . ?
C25 O4 1.206(14) . ?
C25 O5 1.347(14) . ?
O1 Y1 2.272(7) . ?
O2 Y1 2.278(7) 46_554 ?
O3 Y1 2.282(6) . ?
O3 Y1 2.312(6) 10_656 ?
O3 Y1 2.303(6) 43_545 ?
O4 Y1 2.200(8) . ?
O5 Y1 2.241(7) 7_665 ?
Y1 O2 2.278(7) 43_545 ?
Y1 O3 2.303(6) 46_554 ?
Y1 O3 2.312(6) 7_665 ?
Y1 O5 2.241(7) 10_656 ?
Y1 Y1 3.8320(17) 43_545 ?
Y1 Y1 3.9800(16) 10_656 ?
Y1 Y1 3.8320(17) 46_554 ?
Y1 O6 2.354(3) . ?
Y1 O7 2.756(19) . ?
C1 H1 0.9300 . ?
C1 C6 1.393(8) . ?
C1 C6 1.393(8) 26_556 ?
C6 C1 1.393(8) 26_556 ?
C6 C32 1.372(9) . ?
C32 H32 0.9300 . ?
C32 C46 1.390(8) . ?
C46 C32 1.390(8) 26_556 ?
C46 C46 0.00(5) 26_556 ?
C46 C5 1.470(14) . ?
C46 C5 1.470(14) 26_556 ?
C5 C46 1.470(14) 26_556 ?
C5 C5 0.00(7) 26_556 ?
C5 C58 1.394(9) 26_556 ?
C5 C58 1.394(9) . ?
C5 C8 1.398(9) 26_556 ?
C5 C8 1.398(9) . ?
C18 C18 1.388(10) 27 ?
C18 H18 0.9300 . ?
C58 C58 1.388(10) 28_655 ?
C58 H58 0.9300 . ?
C7 C7 1.386(10) 27 ?
C7 H7 0.9300 . ?
C8 C8 1.390(10) 28_655 ?
C8 H8 0.9300 . ?
O6 Y1 2.354(3) 10_656 ?
O6 Y1 2.354(3) 7_665 ?

loop_
_geom_angle_atom_site_label_1
_geom_angle_atom_site_label_2
_geom_angle_atom_site_label_3
_geom_angle
_geom_angle_site_symmetry_1
_geom_angle_site_symmetry_3
_geom_angle_publ_flag
C11 C9 C60 120.0 . . ?
C11 C9 C25 117.5(8) . . ?
C60 C9 C25 122.5(8) . . ?
C9 C11 H11 120.0 . . ?
C3 C11 C9 120.0 . . ?
C3 C11 H11 120.0 . . ?
C11 C3 H3 120.0 . . ?
C2 C3 C11 120.0 . . ?
C2 C3 H3 120.0 . . ?
C3 C2 C4 120.0 . . ?
C3 C2 C6 118.7(7) . . ?
C4 C2 C6 121.3(7) . . ?
C2 C4 H4 120.0 . . ?
C60 C4 C2 120.0 . . ?
C60 C4 H4 120.0 . . ?
C9 C60 H60 120.0 . . ?
C4 C60 C9 120.0 . . ?
C4 C60 H60 120.0 . . ?
C18 C13 C14 114.9(10) . . ?
C7 C13 C14 125.6(10) . . ?
C7 C13 C18 119.2(7) . . ?
C13 C14 C13 3.3(19) 26_556 . ?
C19 C14 C13 121.5(12) 26_556 26_556 ?
C19 C14 C13 118.2(12) 26_556 . ?
C19 C14 C13 118.2(12) . 26_556 ?
C19 C14 C13 121.5(12) . . ?
C19 C14 C19 120.2(14) 26_556 . ?
C16 C15 C20 117.7(9) . . ?
C19 C15 C16 118.6(12) . . ?
C19 C15 C20 123.7(9) . . ?
C15 C16 C15 121.6(15) . 26_556 ?
C15 C16 H16 119.2 26_556 . ?
C15 C16 H16 119.2 . . ?
C14 C19 C15 120.4(12) . . ?
C14 C19 H19 119.8 . . ?
C15 C19 H19 119.8 . . ?
C21 C23 C27 120.0 . . ?
C21 C23 C24 116.9(7) . . ?
C27 C23 C24 122.8(7) . . ?
C23 C21 H21 120.0 . . ?
C22 C21 C23 120.0 . . ?
C22 C21 H21 120.0 . . ?
C21 C22 H22 120.0 . . ?
C20 C22 C21 120.0 . . ?
C20 C22 H22 120.0 . . ?
C22 C20 C15 123.5(7) . . ?
C28 C20 C15 116.5(7) . . ?
C28 C20 C22 120.0 . . ?
C20 C28 H28 120.0 . . ?
C27 C28 C20 120.0 . . ?
C27 C28 H28 120.0 . . ?
C23 C27 H27 120.0 . . ?
C28 C27 C23 120.0 . . ?
C28 C27 H27 120.0 . . ?
O1 C24 C23 121.0(9) . . ?
O1 C24 O2 128.0(7) . . ?
O2 C24 C23 111.1(8) . . ?
O4 C25 C9 119.8(12) . . ?
O4 C25 O5 124.7(7) . . ?
O5 C25 C9 114.5(10) . . ?
C24 O1 Y1 136.7(6) . . ?
C24 O2 Y1 132.7(6) . 46_554 ?
Y1 O3 Y1 120.1(3) . 10_656 ?
Y1 O3 Y1 113.4(2) . 43_545 ?
Y1 O3 Y1 112.2(2) 43_545 10_656 ?
C25 O4 Y1 145.5(8) . . ?
C25 O5 Y1 133.9(6) . 7_665 ?
O1 Y1 O2 82.9(3) . 43_545 ?
O1 Y1 O3 80.8(2) . 46_554 ?
O1 Y1 O3 78.6(3) . 7_665 ?
O1 Y1 O3 144.3(3) . . ?
O1 Y1 Y1 111.0(2) . 43_545 ?
O1 Y1 Y1 69.77(19) . 46_554 ?
O1 Y1 Y1 159.61(19) . 10_656 ?
O1 Y1 O6 136.8(2) . . ?
O1 Y1 O7 65.2(4) . . ?
O2 Y1 O3 80.5(2) 43_545 . ?
O2 Y1 O3 143.8(2) 43_545 7_665 ?
O2 Y1 O3 81.3(2) 43_545 46_554 ?
O2 Y1 Y1 107.5(2) 43_545 10_656 ?
O2 Y1 Y1 110.29(19) 43_545 46_554 ?
O2 Y1 Y1 71.09(19) 43_545 43_545 ?
O2 Y1 O6 139.3(2) 43_545 . ?
O2 Y1 O7 65.3(4) 43_545 . ?
O3 Y1 O3 97.0(3) . 7_665 ?
O3 Y1 O3 65.71(19) . 46_554 ?
O3 Y1 O3 65.2(2) 46_554 7_665 ?
O3 Y1 Y1 33.49(16) . 43_545 ?
O3 Y1 Y1 33.14(13) 46_554 46_554 ?
O3 Y1 Y1 83.08(15) 7_665 10_656 ?
O3 Y1 Y1 86.89(14) 7_665 43_545 ?
O3 Y1 Y1 33.81(15) 7_665 46_554 ?
O3 Y1 Y1 83.49(14) 46_554 10_656 ?
O3 Y1 Y1 30.19(16) . 10_656 ?
O3 Y1 Y1 86.84(15) . 46_554 ?
O3 Y1 Y1 33.95(13) 46_554 43_545 ?
O3 Y1 O6 94.7(3) 46_554 . ?
O3 Y1 O6 61.5(2) . . ?
O3 Y1 O6 61.1(2) 7_665 . ?
O3 Y1 O7 130.4(4) 7_665 . ?
O3 Y1 O7 134.0(4) 46_554 . ?
O3 Y1 O7 132.2(4) . . ?
O4 Y1 O1 85.1(3) . . ?
O4 Y1 O2 133.6(3) . 43_545 ?
O4 Y1 O3 128.5(3) . . ?
O4 Y1 O3 75.5(3) . 7_665 ?
O4 Y1 O3 140.1(3) . 46_554 ?
O4 Y1 O5 76.0(3) . 10_656 ?
O4 Y1 Y1 99.0(2) . 10_656 ?
O4 Y1 Y1 107.1(3) . 46_554 ?
O4 Y1 Y1 153.6(2) . 43_545 ?
O4 Y1 O6 71.1(3) . . ?
O4 Y1 O7 69.0(5) . . ?
O5 Y1 O1 131.1(3) 10_656 . ?
O5 Y1 O2 78.9(3) 10_656 43_545 ?
O5 Y1 O3 139.0(2) 10_656 46_554 ?
O5 Y1 O3 75.8(2) 10_656 . ?
O5 Y1 O3 135.9(2) 10_656 7_665 ?
O5 Y1 Y1 158.92(19) 10_656 46_554 ?
O5 Y1 Y1 68.98(19) 10_656 10_656 ?
O5 Y1 Y1 105.22(18) 10_656 43_545 ?
O5 Y1 O6 78.1(3) 10_656 . ?
O5 Y1 O7 66.0(4) 10_656 . ?
Y1 Y1 Y1 62.57(3) 43_545 46_554 ?
Y1 Y1 Y1 58.715(15) 43_545 10_656 ?
Y1 Y1 Y1 90.0 46_554 10_656 ?
O6 Y1 Y1 83.1(3) . 46_554 ?
O6 Y1 Y1 83.2(3) . 43_545 ?
O6 Y1 Y1 32.28(11) . 10_656 ?
O6 Y1 O7 131.2(5) . . ?
O7 Y1 Y1 135.0(4) . 10_656 ?
O7 Y1 Y1 134.9(4) . 46_554 ?
O7 Y1 Y1 136.3(4) . 43_545 ?
C6 C1 H1 120.2 26_556 . ?
C6 C1 H1 120.2 . . ?
C6 C1 C6 119.5(14) . 26_556 ?
C1 C6 C2 119.6(9) . . ?
C1 C6 C2 119.6(9) 26_556 . ?
C1 C6 C1 0(2) 26_556 . ?
C32 C6 C2 119.5(8) . . ?
C32 C6 C1 120.2(11) . 26_556 ?
C32 C6 C1 120.2(11) . . ?
C6 C32 H32 120.1 . . ?
C6 C32 C46 119.9(11) . . ?
C46 C32 H32 120.1 . . ?
C32 C46 C32 120.2(13) 26_556 . ?
C32 C46 C5 119.8(7) . 26_556 ?
C32 C46 C5 119.8(7) . . ?
C32 C46 C5 119.8(7) 26_556 . ?
C32 C46 C5 119.8(7) 26_556 26_556 ?
C46 C46 C32 0(10) 26_556 . ?
C46 C46 C32 0(10) 26_556 26_556 ?
C46 C46 C5 0(10) 26_556 26_556 ?
C46 C46 C5 0(10) 26_556 . ?
C5 C46 C5 0.00(3) 26_556 . ?
C46 C5 C46 0.0(17) . 26_556 ?
C5 C5 C46 0(10) 26_556 26_556 ?
C5 C5 C46 0(10) 26_556 . ?
C5 C5 C58 0(10) 26_556 . ?
C5 C5 C58 0(10) 26_556 26_556 ?
C5 C5 C8 0(10) 26_556 . ?
C5 C5 C8 0(10) 26_556 26_556 ?
C58 C5 C46 121.7(8) 26_556 . ?
C58 C5 C46 121.7(8) 26_556 26_556 ?
C58 C5 C46 121.7(8) . . ?
C58 C5 C46 121.7(8) . 26_556 ?
C58 C5 C58 91(2) 26_556 . ?
C58 C5 C8 119.4(7) . . ?
C58 C5 C8 58(2) . 26_556 ?
C58 C5 C8 119.4(7) 26_556 26_556 ?
C58 C5 C8 58(2) 26_556 . ?
C8 C5 C46 118.8(9) . . ?
C8 C5 C46 118.8(9) 26_556 . ?
C8 C5 C46 118.8(9) 26_556 26_556 ?
C8 C5 C46 118.8(9) . 26_556 ?
C8 C5 C8 91(2) 26_556 . ?
C13 C18 H18 119.8 . . ?
C18 C18 C13 120.4(4) 27 . ?
C18 C18 H18 119.8 27 . ?
C5 C58 H58 119.8 . . ?
C58 C58 C5 120.4(4) 28_655 . ?
C58 C58 H58 119.8 28_655 . ?
C13 C7 H7 119.8 . . ?
C7 C7 C13 120.4(4) 27 . ?
C7 C7 H7 119.8 27 . ?
C5 C8 H8 119.9 . . ?
C8 C8 C5 120.2(4) 28_655 . ?
C8 C8 H8 119.9 28_655 . ?
Y1 O6 Y1 115.4(2) 7_665 . ?
Y1 O6 Y1 115.4(2) 10_656 . ?
Y1 O6 Y1 115.4(2) 7_665 10_656 ?

loop_
_geom_torsion_atom_site_label_1
_geom_torsion_atom_site_label_2
_geom_torsion_atom_site_label_3
_geom_torsion_atom_site_label_4
_geom_torsion
_geom_torsion_site_symmetry_1
_geom_torsion_site_symmetry_2
_geom_torsion_site_symmetry_3
_geom_torsion_site_symmetry_4
_geom_torsion_publ_flag
C9 C11 C3 C2 0.0 . . . . ?
C9 C25 O4 Y1 175.7(9) . . . . ?
C9 C25 O5 Y1 165.3(5) . . . 7_665 ?
C11 C9 C60 C4 0.0 . . . . ?
C11 C9 C25 O4 -4.9(12) . . . . ?
C11 C9 C25 O5 -174.0(8) . . . . ?
C11 C3 C2 C4 0.0 . . . . ?
C11 C3 C2 C6 178.3(10) . . . . ?
C3 C2 C4 C60 0.0 . . . . ?
C3 C2 C6 C1 -39.3(19) . . . . ?
C3 C2 C6 C1 -39.3(19) . . . 26_556 ?
C3 C2 C6 C32 150.0(11) . . . . ?
C2 C4 C60 C9 0.0 . . . . ?
C2 C6 C32 C46 168.5(12) . . . . ?
C4 C2 C6 C1 139.0(15) . . . 26_556 ?
C4 C2 C6 C1 139.0(15) . . . . ?
C4 C2 C6 C32 -31.7(17) . . . . ?
C60 C9 C11 C3 0.0 . . . . ?
C60 C9 C25 O4 175.5(10) . . . . ?
C60 C9 C25 O5 6.4(11) . . . . ?
C13 C14 C19 C15 177.7(11) . . . . ?
C13 C14 C19 C15 177.6(11) 26_556 . . . ?
C14 C13 C18 C18 -174.9(8) . . . 27 ?
C14 C13 C7 C7 174.2(9) . . . 27 ?
C15 C20 C28 C27 -179.6(12) . . . . ?
C16 C15 C19 C14 1.1(14) . . . . ?
C16 C15 C20 C22 17.7(15) . . . . ?
C16 C15 C20 C28 -162.7(9) . . . . ?
C19 C14 C19 C15 -4(2) 26_556 . . . ?
C19 C15 C16 C15 2.3(17) . . . 26_556 ?
C19 C15 C20 C22 -163.5(11) . . . . ?
C19 C15 C20 C28 16.0(17) . . . . ?
C23 C21 C22 C20 0.0 . . . . ?
C23 C24 O1 Y1 -167.5(8) . . . . ?
C23 C24 O2 Y1 161.6(7) . . . 46_554 ?
C21 C23 C27 C28 0.0 . . . . ?
C21 C23 C24 O1 -9.4(17) . . . . ?
C21 C23 C24 O2 169.8(9) . . . . ?
C21 C22 C20 C15 179.5(13) . . . . ?
C21 C22 C20 C28 0.0 . . . . ?
C22 C20 C28 C27 0.0 . . . . ?
C20 C15 C16 C15 -178.9(11) . . . 26_556 ?
C20 C15 C19 C14 -177.7(14) . . . . ?
C20 C28 C27 C23 0.0 . . . . ?
C27 C23 C21 C22 0.0 . . . . ?
C27 C23 C24 O1 164.3(11) . . . . ?
C27 C23 C24 O2 -16.5(16) . . . . ?
C24 C23 C21 C22 173.9(12) . . . . ?
C24 C23 C27 C28 -173.5(12) . . . . ?
C25 C9 C11 C3 -179.7(6) . . . . ?
C25 C9 C60 C4 179.6(6) . . . . ?
O1 C24 O2 Y1 -19(2) . . . 46_554 ?
O2 C24 O1 Y1 13(2) . . . . ?
O4 C25 O5 Y1 -3.3(19) . . . 7_665 ?
O5 C25 O4 Y1 -16(2) . . . . ?
C1 C6 C32 C46 -2.2(19) . . . . ?
C1 C6 C32 C46 -2.2(19) 26_556 . . . ?
C6 C2 C4 C60 -178.3(10) . . . . ?
C6 C1 C6 C2 -166.6(14) 26_556 . . . ?
C6 C1 C6 C1 0(100) 26_556 . . 26_556 ?
C6 C1 C6 C32 4(3) 26_556 . . . ?
C6 C32 C46 C32 0.3(16) . . . 26_556 ?
C6 C32 C46 C46 0.0(8) . . . 26_556 ?
C6 C32 C46 C5 -174(2) . . . 26_556 ?
C6 C32 C46 C5 -174(2) . . . . ?
C32 C46 C5 C46 0(100) 26_556 . . 26_556 ?
C32 C46 C5 C46 0(100) . . . 26_556 ?
C32 C46 C5 C5 0.0(7) 26_556 . . 26_556 ?
C32 C46 C5 C5 0.0(7) . . . 26_556 ?
C32 C46 C5 C58 149.5(19) 26_556 . . . ?
C32 C46 C5 C58 -149.5(19) . . . 26_556 ?
C32 C46 C5 C58 36(2) 26_556 . . 26_556 ?
C32 C46 C5 C58 -36(2) . . . . ?
C32 C46 C5 C8 -141.7(18) 26_556 . . 26_556 ?
C32 C46 C5 C8 141.7(18) . . . . ?
C32 C46 C5 C8 -33(2) 26_556 . . . ?
C32 C46 C5 C8 33(2) . . . 26_556 ?
C46 C46 C5 C5 0.0 26_556 . . 26_556 ?
C46 C46 C5 C58 0.0(4) 26_556 . . . ?
C46 C46 C5 C58 0.0(4) 26_556 . . 26_556 ?
C46 C46 C5 C8 0.0(4) 26_556 . . 26_556 ?
C46 C46 C5 C8 0.0(4) 26_556 . . . ?
C46 C5 C58 C58 177.7(12) 26_556 . . 28_655 ?
C46 C5 C58 C58 177.7(12) . . . 28_655 ?
C46 C5 C8 C8 -177.7(12) 26_556 . . 28_655 ?
C46 C5 C8 C8 -177.7(12) . . . 28_655 ?
C5 C46 C5 C46 0(100) 26_556 . . 26_556 ?
C5 C46 C5 C58 0(100) 26_556 . . 26_556 ?
C5 C46 C5 C58 0(100) 26_556 . . . ?
C5 C46 C5 C8 0(100) 26_556 . . . ?
C5 C46 C5 C8 0(100) 26_556 . . 26_556 ?
C5 C5 C58 C58 0(100) 26_556 . . 28_655 ?
C5 C5 C8 C8 0.00(17) 26_556 . . 28_655 ?
C18 C13 C14 C13 -38.3(16) . . . 26_556 ?
C18 C13 C14 C19 142.8(18) . . . 26_556 ?
C18 C13 C14 C19 -39.3(18) . . . . ?
C18 C13 C7 C7 1.1(19) . . . 27 ?
C58 C5 C58 C58 -53.7(19) 26_556 . . 28_655 ?
C58 C5 C8 C8 70.8(10) 26_556 . . 28_655 ?
C58 C5 C8 C8 0.1(19) . . . 28_655 ?
C7 C13 C14 C13 148.4(17) . . . 26_556 ?
C7 C13 C14 C19 -31(2) . . . 26_556 ?
C7 C13 C14 C19 147.4(19) . . . . ?
C7 C13 C18 C18 -1.1(19) . . . 27 ?
C8 C5 C58 C58 71.0(10) 26_556 . . 28_655 ?
C8 C5 C58 C58 -0.1(19) . . . 28_655 ?
C8 C5 C8 C8 -53.7(17) 26_556 . . 28_655 ?

_shelx_SHELXL_version_number     2014/7
_olex2_submission_special_instructions 'No special instructions were received'

loop_
_platon_squeeze_void_nr
_platon_squeeze_void_average_x
_platon_squeeze_void_average_y
_platon_squeeze_void_average_z
_platon_squeeze_void_volume
_platon_squeeze_void_count_electrons
_platon_squeeze_void_content
1 -0.003 -0.009 -0.004 45488 13228 ' '
_platon_squeeze_details          
;
;

_vrf_THETM01_I                   
;
PROBLEM: The value of sine(theta_max)/wavelength is less than 0.550
RESPONSE: Low resolution can be attributed to the presence of large cavities
filled with disordered solvent / counterions.
;
_vrf_PLAT023_I                   
;
PROBLEM: Resolution (too) Low [sin(theta)/Lambda < 0.6]..      44.46 Degree
RESPONSE: Low resolution can be attributed to the presence of large cavities
filled with disordered solvent / counterions.
;

####################################################################### 
# 
# This file contains crystal structure data downloaded from the 
# Cambridge Structural Database (CSD) hosted by the Cambridge 
# Crystallographic Data Centre (CCDC).
# 
# Full information about CCDC data access policies and citation 
# guidelines are available at http://www.ccdc.cam.ac.uk/access/V1 
# 
# Audit and citation data items may have been added by the CCDC. 
# Please retain this information to preserve the provenance of 
# this file and to allow appropriate attribution of the data. 
# 
#######################################################################

data_Y-ftw-MOF-3
_database_code_depnum_ccdc_archive 'CCDC 1050064'
_audit_update_record             
;
2015-02-17 deposited with the CCDC.
2015-04-15 downloaded from the CCDC.
;
_audit_creation_date             2015-01-29
_audit_creation_method           
;
Olex2 1.2
(compiled 2015.01.26 svn.r3150 for OlexSys, GUI svn.r4998)
;
_chemical_name_common            ?
_chemical_name_systematic        Y-ftw-MOF-3
_chemical_formula_moiety         'C162 H78 O32 Y6'
_chemical_formula_sum            'C162 H78 O32 Y6'
_chemical_formula_weight         3069.70
_chemical_melting_point          ?
loop_
_atom_type_symbol
_atom_type_description
_atom_type_scat_dispersion_real
_atom_type_scat_dispersion_imag
_atom_type_scat_source
C C 0.0181 0.0091 'International Tables Vol C Tables 4.2.6.8 and 6.1.1.4'
H H 0.0000 0.0000 'International Tables Vol C Tables 4.2.6.8 and 6.1.1.4'
O O 0.0492 0.0322 'International Tables Vol C Tables 4.2.6.8 and 6.1.1.4'
Y Y -0.2670 2.0244 'International Tables Vol C Tables 4.2.6.8 and 6.1.1.4'

_shelx_space_group_comment       
;
The symmetry employed for this shelxl refinement is uniquely defined
by the following loop, which should always be used as a source of
symmetry information in preference to the above space-group names.
They are only intended as comments.
;
_space_group_crystal_system      cubic
_space_group_IT_number           204
_space_group_name_H-M_alt        'I m -3'
_space_group_name_Hall           '-I 2 2 3'
loop_
_space_group_symop_operation_xyz
'x, y, z'
'-x, -y, z'
'-x, y, -z'
'x, -y, -z'
'z, x, y'
'z, -x, -y'
'-z, -x, y'
'-z, x, -y'
'y, z, x'
'-y, z, -x'
'y, -z, -x'
'-y, -z, x'
'x+1/2, y+1/2, z+1/2'
'-x+1/2, -y+1/2, z+1/2'
'-x+1/2, y+1/2, -z+1/2'
'x+1/2, -y+1/2, -z+1/2'
'z+1/2, x+1/2, y+1/2'
'z+1/2, -x+1/2, -y+1/2'
'-z+1/2, -x+1/2, y+1/2'
'-z+1/2, x+1/2, -y+1/2'
'y+1/2, z+1/2, x+1/2'
'-y+1/2, z+1/2, -x+1/2'
'y+1/2, -z+1/2, -x+1/2'
'-y+1/2, -z+1/2, x+1/2'
'-x, -y, -z'
'x, y, -z'
'x, -y, z'
'-x, y, z'
'-z, -x, -y'
'-z, x, y'
'z, x, -y'
'z, -x, y'
'-y, -z, -x'
'y, -z, x'
'-y, z, x'
'y, z, -x'
'-x+1/2, -y+1/2, -z+1/2'
'x+1/2, y+1/2, -z+1/2'
'x+1/2, -y+1/2, z+1/2'
'-x+1/2, y+1/2, z+1/2'
'-z+1/2, -x+1/2, -y+1/2'
'-z+1/2, x+1/2, y+1/2'
'z+1/2, x+1/2, -y+1/2'
'z+1/2, -x+1/2, y+1/2'
'-y+1/2, -z+1/2, -x+1/2'
'y+1/2, -z+1/2, x+1/2'
'-y+1/2, z+1/2, x+1/2'
'y+1/2, z+1/2, -x+1/2'

_cell_length_a                   48.111(16)
_cell_length_b                   48.111(16)
_cell_length_c                   48.111(16)
_cell_angle_alpha                90
_cell_angle_beta                 90
_cell_angle_gamma                90
_cell_volume                     111362(112)
_cell_formula_units_Z            8
_cell_measurement_reflns_used    ?
_cell_measurement_temperature    284(2)
_cell_measurement_theta_max      ?
_cell_measurement_theta_min      ?
_shelx_estimated_absorpt_T_max   0.972
_shelx_estimated_absorpt_T_min   0.953
_exptl_absorpt_coefficient_mu    0.964
_exptl_absorpt_correction_T_max  0.7507
_exptl_absorpt_correction_T_min  0.4599
_exptl_absorpt_correction_type   multi-scan
_exptl_absorpt_process_details   SADABS
_exptl_absorpt_special_details   ?
_exptl_crystal_colour            colorless
_exptl_crystal_density_diffrn    0.366
_exptl_crystal_density_meas      ?
_exptl_crystal_density_method    ?
_exptl_crystal_description       cube
_exptl_crystal_F_000             12320
_exptl_crystal_size_max          0.05
_exptl_crystal_size_mid          0.04
_exptl_crystal_size_min          0.03
_exptl_transmission_factor_max   ?
_exptl_transmission_factor_min   ?
_diffrn_reflns_av_R_equivalents  ?
_diffrn_reflns_av_unetI/netI     0.0592
_diffrn_reflns_Laue_measured_fraction_full 0.999
_diffrn_reflns_Laue_measured_fraction_max 0.999
_diffrn_reflns_limit_h_max       33
_diffrn_reflns_limit_h_min       -29
_diffrn_reflns_limit_k_max       33
_diffrn_reflns_limit_k_min       -36
_diffrn_reflns_limit_l_max       36
_diffrn_reflns_limit_l_min       -32
_diffrn_reflns_number            4688
_diffrn_reflns_point_group_measured_fraction_full 0.999
_diffrn_reflns_point_group_measured_fraction_max 0.999
_diffrn_reflns_theta_full        36.344
_diffrn_reflns_theta_max         36.344
_diffrn_reflns_theta_min         1.298
_diffrn_ambient_temperature      284(2)
_diffrn_detector_area_resol_mean ?
_diffrn_measured_fraction_theta_full 0.999
_diffrn_measured_fraction_theta_max 0.999
_diffrn_measurement_device_type  'Bruker APEX-II CCD ImuS microfocus'
_diffrn_measurement_method       '\f and \w scans'
_diffrn_radiation_type           CuK\a
_diffrn_radiation_wavelength     1.54178
_diffrn_source                   ?
_reflns_Friedel_coverage         0.000
_reflns_Friedel_fraction_full    .
_reflns_Friedel_fraction_max     .
_reflns_number_gt                2697
_reflns_number_total             4688
_reflns_special_details          
;
 Reflections were merged by SHELXL according to the crystal
 class for the calculation of statistics and refinement.
 
 _reflns_Friedel_fraction is defined as the number of unique
 Friedel pairs measured divided by the number that would be
 possible theoretically, ignoring centric projections and
 systematic absences.
;
_reflns_threshold_expression     'I > 2\s(I)'
_computing_cell_refinement       ?
_computing_data_collection       ?
_computing_data_reduction        ?
_computing_molecular_graphics    'Olex2 (Dolomanov et al., 2009)'
_computing_publication_material  'Olex2 (Dolomanov et al., 2009)'
_computing_structure_refinement  'XL (Sheldrick, 2008)'
_computing_structure_solution    ?
_refine_diff_density_max         1.014
_refine_diff_density_min         -0.633
_refine_diff_density_rms         0.054
_refine_ls_extinction_coef       .
_refine_ls_extinction_method     none
_refine_ls_goodness_of_fit_ref   0.871
_refine_ls_hydrogen_treatment    constr
_refine_ls_matrix_type           full
_refine_ls_number_parameters     493
_refine_ls_number_reflns         4688
_refine_ls_number_restraints     764
_refine_ls_R_factor_all          0.1040
_refine_ls_R_factor_gt           0.0779
_refine_ls_restrained_S_all      0.852
_refine_ls_shift/su_max          0.001
_refine_ls_shift/su_mean         0.000
_refine_ls_structure_factor_coef Fsqd
_refine_ls_weighting_details     
'w=1/[\s^2^(Fo^2^)+(0.1747P)^2^] where P=(Fo^2^+2Fc^2^)/3'
_refine_ls_weighting_scheme      calc
_refine_ls_wR_factor_gt          0.2006
_refine_ls_wR_factor_ref         0.2196
_refine_special_details          Twin
_olex2_refinement_description    
;
1. Fixed Uiso
 At 1.2 times of:
  All C(H) groups
2. Restrained distances
 O2BA-C5BA = O2BB-C5BB = O4AB-C5BB = O4AA-C5BA = O7B-C75 = O7A-C76 = O6BB-C75 =
  O6BB-C76
 1.26 with sigma of 0.02
 H19A-H54A
 -2.2 with sigma of 0.02
 H19B-H54B
 -2.2 with sigma of 0.02
 C8B-C5BB = C8A-C5BA = C75-C26B = C76-C26A
 1.49 with sigma of 0.02
 H42B-H57B
 -2.2 with sigma of 0.02
 C36B-C30B = C36A-C30A = C47B-C27B = C47A-C27A
 1.21 with sigma of 0.02
 C40B-C27B = C40A-C27A = C47B-C31B = C47A-C31A = C36B-C35B = C36A-C1 = C52B-
 C30B = C52A-C30A
 1.44 with sigma of 0.02
 H9-H4
 -2.2 with sigma of 0.02
 C42B_$1-C34B = C9_$1-C6 = C9-C6 = C42B-C34B = C42B-C35B = C9-C1 = C3-C1 =
 C74B-C35B = C74B-C35B_$1 = C3-C1_$1 = C9_$1-C1_$1 = C42B_$1-C35B_$1 = C57B_$1-
 C41B = C4_$1-C2 = C57B-C41B
 1.39 with sigma of 0.01
 C47B-C49B
 2.46 with sigma of 0.01
 C19B-C19B_$5
 2.38 with sigma of 0.04
 C19A-C19A_$5
 2.38 with sigma of 0.04
 C19A-C19A_$5
 2.75 with sigma of 0.04
 C19A_$2-C19A_$1
 2.75 with sigma of 0.04
 C54B-C47B
 2.46 with sigma of 0.01
 C34B-C74B
 2.79 with sigma of 0.04
 C6-C3
 2.79 with sigma of 0.04
 C35B-C42B_$1 = C42B-C35B_$1
 2.79 with sigma of 0.04
 C9-C1_$1 = C9_$1-C1
 2.79 with sigma of 0.04
3. Restrained planarity
 C22A_$1, C19A_$1, C19A, C22A, C19A_$5, C19A_$2
 with sigma of 0.1
 C2, C4_$1, C4_$4, C2_$4, C4_$3, C4
 with sigma of 0.1
 C31A_$5, C54A_$5, C29A, C54A, C31A, C49A
 with sigma of 0.1
 C19B_$2, C22B_$1, C19B_$1, C19B, C22B, C19B_$5
 with sigma of 0.1
 C29B, C54B_$5, C31B_$5, C49B, C31B, C54B
 with sigma of 0.1
 C25B, C40B, C48B, C27B
 with sigma of 0.1
 C31B, C47B, C49B, C54B
 with sigma of 0.1
 C47A, C31A, C49A, C54A
 with sigma of 0.1
 O2BB, C5BB, O4AB, C8B
 with sigma of 0.01
 C36A_$3, C30A_$3, C52A_$3, C21A_$3, C14A_$3
 with sigma of 0.1
 O2BA, C5BA, C8A, O4AA
 with sigma of 0.01
 C14B, C52B, C21B, C30B
 with sigma of 0.1
 C48A, C40A, C25A, C27A
 with sigma of 0.1
 C35B, C42B, C34B, C42B_$1, C35B_$1, C74B
 with sigma of 0.01
 C6, C9, C1, C3, C1_$1, C9_$1
 with sigma of 0.1
 C9_$3, C1_$3, C3_$4, C36A_$3, C30A_$3
 with sigma of 0.1
4. Uiso/Uaniso restraints and constraints
C19B \\sim C22B \\sim C26B \\sim C7B \\sim C25B \\sim C40B \\sim C48B \\sim
C10B \\sim C27B \\sim C29B \\sim C31B \\sim C47B \\sim C49B \\sim C54B \\sim
C26A \\sim C10A \\sim C48A \\sim C40A \\sim C25A \\sim C7A \\sim C27A \\sim
C47A \\sim C31A \\sim C49A \\sim C54A \\sim C29A \\sim C22A \\sim C19A \\sim
C75 \\sim O7B \\sim C76 \\sim O7A: within 1.7A with sigma of 0.04 and sigma for
terminal atoms of 0.08
C8B \\sim C1B \\sim C14B \\sim C52B \\sim C21B \\sim C2B \\sim C30B \\sim C34B
\\sim C35B \\sim C36B \\sim C41B \\sim C42B \\sim C57B \\sim C74B \\sim C8A
\\sim C1A \\sim C14A \\sim C52A \\sim C21A \\sim C2A \\sim C30A \\sim C36A
\\sim C1 \\sim C3 \\sim C2 \\sim C6 \\sim C4 \\sim C9 \\sim C5BB \\sim O2BB
\\sim O4AB \\sim C5BA \\sim O4AA \\sim O2BA: within 1.7A with sigma of 0.04 and
sigma for terminal atoms of 0.08
Uanis(C1A) \\sim Ueq, Uanis(C1B) \\sim Ueq: with sigma of 0.02 and sigma for
terminal atoms of 0.04
Uanis(O1) \\sim Ueq: with sigma of 0.002 and sigma for terminal atoms of 0.004
Uanis(C10A) \\sim Ueq: with sigma of 0.025 and sigma for terminal atoms of 0.05
Uanis(C9) \\sim Ueq: with sigma of 0.025 and sigma for terminal atoms of 0.05
5. Others
 Sof(C19B)=Sof(H19B)=Sof(C26B)=Sof(C7B)=Sof(H7B)=Sof(C25B)=Sof(H25B)=Sof(C40B)=
 Sof(C48B)=Sof(H48B)=Sof(C10B)=Sof(H10B)=Sof(C27B)=Sof(C31B)=Sof(C47B)=
 Sof(C54B)=Sof(H54B)=Sof(C75)=Sof(O7B)=1-FVAR(1)
 Sof(C22B)=Sof(C29B)=Sof(C49B)=Sof(H49B)=0.5*(1-FVAR(2))
 Sof(C49A)=Sof(H49A)=Sof(C29A)=Sof(C22A)=0.5*FVAR(2)
 Sof(C26A)=Sof(C10A)=Sof(H10A)=Sof(C48A)=Sof(H48A)=Sof(C40A)=Sof(C25A)=
 Sof(H25A)=Sof(C7A)=Sof(H7A)=Sof(C27A)=Sof(C47A)=Sof(C31A)=Sof(C54A)=Sof(H54A)=
 Sof(C19A)=Sof(H19A)=Sof(C76)=Sof(O7A)=FVAR(1)
 Sof(C8B)=Sof(C1B)=Sof(H1B)=Sof(C14B)=Sof(H14B)=Sof(C52B)=Sof(C21B)=Sof(H21B)=
 Sof(C2B)=Sof(H2B)=Sof(C30B)=Sof(C35B)=Sof(C36B)=Sof(C42B)=Sof(H42B)=Sof(C57B)=
 Sof(H57B)=Sof(C5BB)=Sof(O2BB)=Sof(O4AB)=1-FVAR(2)
 Sof(C34B)=Sof(C41B)=Sof(C74B)=Sof(H74B)=0.5*(1-FVAR(3))
 Sof(C3)=Sof(H3)=Sof(C2)=Sof(C6)=0.5*FVAR(3)
 Sof(C8A)=Sof(C1A)=Sof(H1A)=Sof(C14A)=Sof(H14A)=Sof(C52A)=Sof(C21A)=Sof(H21A)=
 Sof(C2A)=Sof(H2A)=Sof(C30A)=Sof(C36A)=Sof(C1)=Sof(C4)=Sof(H4)=Sof(C9)=Sof(H9)=
 Sof(C5BA)=Sof(O4AA)=Sof(O2BA)=FVAR(2)
6.a Aromatic/amide H refined with riding coordinates:
 C1B(H1B), C14B(H14B), C21B(H21B), C2B(H2B), C19B(H19B), C7B(H7B), C25B(H25B),
 C48B(H48B), C10B(H10B), C42B(H42B), C49B(H49B), C54B(H54B), C57B(H57B),
 C74B(H74B), C1A(H1A), C14A(H14A), C21A(H21A), C2A(H2A), C3(H3), C4(H4), C9(H9),
  C10A(H10A), C48A(H48A), C25A(H25A), C7A(H7A), C49A(H49A), C54A(H54A),
 C19A(H19A)
6.b Fitted hexagon refined as free rotating group:
 C8B(C1B,C14B,C52B,C21B,C2B), C26B(C7B,C25B,C40B,C48B,C10B), C8A(C1A,C14A,C52A,
 C21A,C2A), C26A(C10A,C48A,C40A,C25A,C7A)
;
_atom_sites_solution_hydrogens   geom
_atom_sites_solution_primary     ?
_atom_sites_solution_secondary   ?
loop_
_atom_site_label
_atom_site_type_symbol
_atom_site_fract_x
_atom_site_fract_y
_atom_site_fract_z
_atom_site_U_iso_or_equiv
_atom_site_adp_type
_atom_site_occupancy
_atom_site_site_symmetry_order
_atom_site_calc_flag
_atom_site_refinement_flags_posn
_atom_site_refinement_flags_adp
_atom_site_refinement_flags_occupancy
_atom_site_disorder_assembly
_atom_site_disorder_group
O1 O 0.26683(9) 0.28392(9) 0.22573(9) 0.0244(15) Uani 1 1 d . U . . .
C8B C 0.3557(4) 0.2411(4) 0.3214(5) 0.089(7) Uani 0.511(11) 1 d D U . A 2
C1B C 0.3815(5) 0.2440(4) 0.3087(4) 0.071(6) Uani 0.511(11) 1 d G U . A 2
H1B H 0.3825 0.2477 0.2898 0.085 Uiso 0.511(11) 1 calc R . . A 2
C14B C 0.4056(4) 0.2415(4) 0.3243(5) 0.093(8) Uani 0.511(11) 1 d G U . A 2
H14B H 0.4229 0.2435 0.3158 0.112 Uiso 0.511(11) 1 calc R . . A 2
C52B C 0.4040(4) 0.2360(4) 0.3527(5) 0.112(8) Uani 0.511(11) 1 d DG U . A 2
C21B C 0.3783(5) 0.2331(4) 0.3654(4) 0.127(9) Uani 0.511(11) 1 d G U . A 2
H21B H 0.3772 0.2294 0.3843 0.152 Uiso 0.511(11) 1 calc R . . A 2
C2B C 0.3541(4) 0.2356(4) 0.3497(5) 0.104(8) Uani 0.511(11) 1 d G U . A 2
H2B H 0.3368 0.2336 0.3582 0.124 Uiso 0.511(11) 1 calc R . . A 2
C19B C 0.4891(5) 0.2510(6) 0.0228(3) 0.129(12) Uani 0.431(9) 1 d D U . A 2
H19B H 0.4798 0.2508 0.0398 0.155 Uiso 0.431(9) 1 calc DR . . A 2
C22B C 0.4743(9) 0.2511(6) 0.0000 0.110(12) Uani 0.431(9) 2 d S TU P A 2
C26B C 0.3234(5) 0.2529(4) 0.1457(4) 0.094(8) Uani 0.431(9) 1 d D U . A 2
C7B C 0.3521(5) 0.2560(4) 0.1469(4) 0.088(8) Uani 0.431(9) 1 d G U . A 2
H7B H 0.3607 0.2590 0.1639 0.106 Uiso 0.431(9) 1 calc R . . A 2
C25B C 0.3678(4) 0.2547(5) 0.1227(6) 0.101(9) Uani 0.431(9) 1 d G U . A 2
H25B H 0.3870 0.2567 0.1235 0.121 Uiso 0.431(9) 1 calc R . . A 2
C40B C 0.3548(5) 0.2502(4) 0.0973(4) 0.110(8) Uani 0.431(9) 1 d DG U . A 2
C48B C 0.3261(5) 0.2471(4) 0.0960(4) 0.109(9) Uani 0.431(9) 1 d G U . A 2
H48B H 0.3174 0.2441 0.0790 0.131 Uiso 0.431(9) 1 calc R . . A 2
C10B C 0.3104(4) 0.2484(4) 0.1202(5) 0.101(9) Uani 0.431(9) 1 d G U . A 2
H10B H 0.2912 0.2464 0.1194 0.121 Uiso 0.431(9) 1 calc R . . A 2
C27B C 0.3690(7) 0.2469(7) 0.0715(5) 0.117(10) Uani 0.431(9) 1 d D U . A 2
C29B C 0.4433(12) 0.2498(7) 0.0000 0.121(12) Uani 0.431(9) 2 d S TU P A 2
C30B C 0.4286(5) 0.2368(6) 0.3692(6) 0.105(8) Uani 0.511(11) 1 d D U . A 2
C31B C 0.3955(7) 0.2490(5) 0.0244(5) 0.131(10) Uani 0.431(9) 1 d D U . A 2
C34B C 0.5000 0.2385(5) 0.4400(6) 0.104(10) Uani 0.511(11) 2 d DS TU P A 2
C35B C 0.4752(4) 0.2386(4) 0.3964(4) 0.076(7) Uani 0.511(11) 1 d D U . A 2
C36B C 0.4505(5) 0.2407(6) 0.3802(5) 0.076(8) Uani 0.511(11) 1 d D U . A 2
C41B C 0.5000 0.2391(10) 0.4711(9) 0.127(11) Uani 0.511(11) 2 d DS TU P A 2
C42B C 0.4751(4) 0.2386(4) 0.4251(4) 0.088(8) Uani 0.511(11) 1 d D U . A 2
H42B H 0.4583 0.2386 0.4346 0.106 Uiso 0.511(11) 1 calc DR . . A 2
C47B C 0.3837(5) 0.2454(8) 0.0513(2) 0.142(10) Uani 0.431(9) 1 d D U . A 2
C49B C 0.3804(11) 0.2508(9) 0.0000 0.135(14) Uani 0.431(9) 2 d DS TU P A 2
H49B H 0.3612 0.2530 0.0000 0.162 Uiso 0.431(9) 2 calc RS T P A 2
C54B C 0.4267(5) 0.2494(5) 0.0247(7) 0.143(11) Uani 0.431(9) 1 d D U . A 2
H54B H 0.4357 0.2494 0.0418 0.172 Uiso 0.431(9) 1 calc DR . . A 2
C57B C 0.4762(6) 0.2421(7) 0.4871(5) 0.172(13) Uani 0.511(11) 1 d D U . A 2
H57B H 0.4593 0.2442 0.4779 0.207 Uiso 0.511(11) 1 calc DR . . A 2
C74B C 0.5000 0.2385(5) 0.3818(7) 0.094(11) Uani 0.511(11) 2 d DS TU P A 2
H74B H 0.5000 0.2384 0.3625 0.112 Uiso 0.511(11) 2 calc RS T P A 2
C8A C 0.3535(3) 0.2577(4) 0.3211(5) 0.068(7) Uani 0.489(11) 1 d D U . A 1
C1A C 0.3791(4) 0.2613(3) 0.3083(4) 0.062(7) Uani 0.489(11) 1 d G U . A 1
H1A H 0.3801 0.2636 0.2891 0.074 Uiso 0.489(11) 1 calc R . . A 1
C14A C 0.4033(3) 0.2616(4) 0.3241(5) 0.074(7) Uani 0.489(11) 1 d G U . A 1
H14A H 0.4205 0.2640 0.3156 0.089 Uiso 0.489(11) 1 calc R . . A 1
C52A C 0.4018(4) 0.2582(4) 0.3528(5) 0.106(8) Uani 0.489(11) 1 d DG U . A 1
C21A C 0.3762(5) 0.2545(3) 0.3656(4) 0.103(8) Uani 0.489(11) 1 d G U . A 1
H21A H 0.3752 0.2523 0.3848 0.123 Uiso 0.489(11) 1 calc R . . A 1
C2A C 0.3520(4) 0.2543(4) 0.3498(5) 0.096(8) Uani 0.489(11) 1 d G U . A 1
H2A H 0.3349 0.2519 0.3584 0.115 Uiso 0.489(11) 1 calc R . . A 1
C30A C 0.4266(4) 0.2595(6) 0.3692(5) 0.089(8) Uani 0.489(11) 1 d D U . A 1
C36A C 0.4487(5) 0.2612(6) 0.3804(6) 0.083(8) Uani 0.489(11) 1 d D U . A 1
C1 C 0.4740(3) 0.2607(4) 0.3957(4) 0.073(7) Uani 0.489(11) 1 d D U . A 1
C3 C 0.5000 0.2615(6) 0.3834(7) 0.095(11) Uani 0.489(11) 2 d DS TU P A 1
H3 H 0.5000 0.2629 0.3641 0.114 Uiso 0.489(11) 2 calc RS T P A 1
C2 C 0.5000 0.2659(6) 0.4708(10) 0.146(13) Uani 0.489(11) 2 d DS TU P A 1
C6 C 0.5000 0.2609(6) 0.4402(7) 0.115(11) Uani 0.489(11) 2 d DS TU P A 1
C4 C 0.4759(7) 0.2662(6) 0.4867(5) 0.200(15) Uani 0.489(11) 1 d D U . A 1
H4 H 0.4588 0.2665 0.4776 0.240 Uiso 0.489(11) 1 calc DR . . A 1
C9 C 0.4758(4) 0.2606(4) 0.4243(4) 0.091(8) Uani 0.489(11) 1 d D U . A 1
H9 H 0.4591 0.2603 0.4340 0.109 Uiso 0.489(11) 1 calc DR . . A 1
C5BB C 0.3291(4) 0.2454(2) 0.3046(4) 0.055(6) Uiso 0.511(11) 1 d D U . A 2
C26A C 0.3217(4) 0.2718(3) 0.1471(3) 0.096(6) Uani 0.569(9) 1 d D U . A 1
C10A C 0.3088(3) 0.2703(3) 0.1213(4) 0.097(7) Uani 0.569(9) 1 d G U . A 1
H10A H 0.2895 0.2687 0.1202 0.117 Uiso 0.569(9) 1 calc R . . A 1
C48A C 0.3246(4) 0.2710(4) 0.0971(3) 0.119(8) Uani 0.569(9) 1 d G U . A 1
H48A H 0.3160 0.2700 0.0799 0.142 Uiso 0.569(9) 1 calc R . . A 1
C40A C 0.3534(4) 0.2734(4) 0.0988(4) 0.105(7) Uani 0.569(9) 1 d DG U . A 1
C25A C 0.3663(3) 0.2749(3) 0.1246(5) 0.107(8) Uani 0.569(9) 1 d G U . A 1
H25A H 0.3855 0.2764 0.1257 0.128 Uiso 0.569(9) 1 calc R . . A 1
C7A C 0.3504(5) 0.2741(3) 0.1487(4) 0.105(7) Uani 0.569(9) 1 d G U . A 1
H7A H 0.3590 0.2751 0.1660 0.126 Uiso 0.569(9) 1 calc R . . A 1
C27A C 0.3681(5) 0.2705(6) 0.0731(5) 0.133(8) Uani 0.569(9) 1 d D U . A 1
C47A C 0.3819(5) 0.2743(6) 0.0528(5) 0.137(9) Uani 0.569(9) 1 d D U . A 1
C31A C 0.3942(6) 0.2756(4) 0.0259(5) 0.126(8) Uani 0.569(9) 1 d D U . A 1
C49A C 0.3791(8) 0.2779(7) 0.0000 0.137(11) Uani 0.569(9) 2 d S TU P A 1
H49A H 0.3599 0.2808 0.0000 0.164 Uiso 0.569(9) 2 calc RS T P A 1
C54A C 0.4238(5) 0.2734(4) 0.0265(5) 0.127(8) Uani 0.569(9) 1 d . U . A 1
H54A H 0.4322 0.2727 0.0439 0.153 Uiso 0.569(9) 1 calc DR . . A 1
C29A C 0.4434(10) 0.2721(6) 0.0000 0.122(10) Uani 0.569(9) 2 d S TU P A 1
C22A C 0.4730(7) 0.2762(5) 0.0000 0.107(9) Uani 0.569(9) 2 d S TU P A 1
C19A C 0.4867(4) 0.2768(5) 0.0265(2) 0.153(10) Uani 0.569(9) 1 d D U . A 1
H19A H 0.4767 0.2772 0.0430 0.184 Uiso 0.569(9) 1 calc DR . . A 1
C75 C 0.3045(4) 0.2563(7) 0.1711(5) 0.091(10) Uiso 0.431(9) 1 d D U . A 2
O3 O 0.27609(10) 0.27609(10) 0.27609(10) 0.034(3) Uani 1 3 d S T P . .
O6BB O 0.28062(17) 0.26773(14) 0.16870(15) 0.104(3) Uani 1 1 d D . . . .
O7B O 0.3178(3) 0.2557(4) 0.1936(3) 0.082(6) Uiso 0.431(9) 1 d D U . A 2
Y1B Y 0.30514(2) 0.26007(2) 0.24115(2) 0.0657(6) Uani 1 1 d . . . . .
O2BB O 0.3328(2) 0.2540(3) 0.2805(3) 0.038(4) Uiso 0.511(11) 1 d D U . A 2
O4AB O 0.3063(4) 0.2403(3) 0.3154(3) 0.076(6) Uiso 0.511(11) 1 d D U . . 2
C76 C 0.3058(3) 0.2680(5) 0.1749(3) 0.061(7) Uiso 0.569(9) 1 d D U . A 1
C5BA C 0.3262(4) 0.2581(3) 0.3046(4) 0.070(7) Uiso 0.489(11) 1 d D U . A 1
O4AA O 0.3058(4) 0.2507(4) 0.3195(4) 0.087(7) Uiso 0.489(11) 1 d D U . . 1
O2BA O 0.3321(4) 0.2658(4) 0.2805(4) 0.107(8) Uiso 0.489(11) 1 d D U . A 1
O7A O 0.31830(18) 0.2731(2) 0.19502(19) 0.033(3) Uiso 0.569(9) 1 d D U . A 1

loop_
_atom_site_aniso_label
_atom_site_aniso_U_11
_atom_site_aniso_U_22
_atom_site_aniso_U_33
_atom_site_aniso_U_23
_atom_site_aniso_U_13
_atom_site_aniso_U_12
O1 0.024(2) 0.022(2) 0.028(2) -0.0094(17) -0.0129(16) -0.0078(16)
C8B 0.064(13) 0.147(17) 0.057(12) 0.003(14) 0.004(12) 0.019(13)
C1B 0.036(11) 0.117(14) 0.061(11) 0.012(12) -0.025(10) 0.018(12)
C14B 0.062(14) 0.150(19) 0.069(14) -0.013(17) -0.007(13) 0.002(15)
C52B 0.066(16) 0.17(2) 0.104(16) 0.000(18) -0.031(15) 0.020(17)
C21B 0.073(16) 0.20(2) 0.111(17) -0.001(19) 0.017(15) -0.01(2)
C2B 0.088(16) 0.17(2) 0.057(14) 0.006(17) -0.004(13) 0.012(16)
C19B 0.09(3) 0.22(3) 0.076(18) -0.029(19) -0.005(14) 0.03(2)
C22B 0.03(2) 0.18(3) 0.12(2) 0.000 0.000 0.03(3)
C26B 0.072(14) 0.130(17) 0.081(14) -0.007(15) 0.003(13) 0.008(16)
C7B 0.061(14) 0.132(19) 0.071(14) -0.002(16) -0.001(13) -0.015(17)
C25B 0.080(16) 0.15(2) 0.071(16) -0.004(19) 0.003(15) -0.013(17)
C40B 0.081(16) 0.162(19) 0.087(16) 0.00(2) 0.004(15) 0.000(19)
C48B 0.095(18) 0.16(2) 0.072(17) -0.01(2) -0.008(16) 0.02(2)
C10B 0.098(17) 0.14(2) 0.066(16) -0.021(19) 0.013(16) -0.006(18)
C27B 0.11(2) 0.18(2) 0.063(18) -0.01(2) 0.017(15) 0.00(2)
C29B 0.11(2) 0.18(3) 0.07(2) 0.000 0.000 0.05(3)
C30B 0.059(16) 0.18(2) 0.080(15) 0.005(18) -0.006(13) 0.009(19)
C31B 0.089(18) 0.21(2) 0.10(2) -0.03(2) 0.039(16) 0.04(2)
C34B 0.065(18) 0.19(3) 0.058(19) -0.02(2) 0.000 0.000
C35B 0.058(16) 0.124(17) 0.047(14) 0.040(15) -0.013(13) -0.015(14)
C36B 0.030(15) 0.164(18) 0.033(13) -0.009(16) 0.010(11) -0.004(17)
C41B 0.081(19) 0.23(3) 0.07(2) -0.01(3) 0.000 0.000
C42B 0.036(14) 0.14(2) 0.085(16) 0.006(18) -0.019(13) -0.007(13)
C47B 0.12(2) 0.22(2) 0.09(2) -0.03(2) 0.037(17) -0.02(2)
C49B 0.11(3) 0.21(3) 0.09(3) 0.000 0.000 0.03(3)
C54B 0.073(18) 0.22(2) 0.14(2) -0.04(2) 0.009(17) 0.04(2)
C57B 0.17(2) 0.26(3) 0.09(2) 0.00(2) -0.014(15) 0.01(2)
C74B 0.031(19) 0.15(3) 0.10(2) 0.03(2) 0.000 0.000
C8A 0.030(12) 0.106(15) 0.068(12) -0.001(13) 0.010(11) 0.003(11)
C1A 0.013(11) 0.098(14) 0.074(12) 0.002(12) -0.013(11) -0.001(12)
C14A 0.023(13) 0.117(18) 0.081(14) 0.018(16) 0.003(12) 0.000(13)
C52A 0.048(14) 0.171(18) 0.099(15) -0.021(18) -0.031(14) 0.005(17)
C21A 0.051(14) 0.18(2) 0.074(14) 0.020(17) 0.027(13) 0.008(18)
C2A 0.053(14) 0.17(2) 0.063(14) -0.001(17) -0.007(13) -0.003(16)
C30A 0.026(15) 0.18(2) 0.063(15) -0.022(18) 0.003(12) 0.011(18)
C36A 0.038(16) 0.15(2) 0.057(15) -0.003(18) -0.014(12) -0.014(18)
C1 0.044(15) 0.121(16) 0.055(14) 0.004(16) -0.006(13) -0.002(14)
C3 0.06(2) 0.13(3) 0.10(2) 0.03(2) 0.000 0.000
C2 0.11(2) 0.25(3) 0.08(2) -0.03(3) 0.000 0.000
C6 0.072(19) 0.20(3) 0.074(19) -0.04(2) 0.000 0.000
C4 0.19(2) 0.29(3) 0.11(2) 0.03(2) -0.011(17) 0.00(2)
C9 0.042(13) 0.134(17) 0.097(15) -0.004(16) -0.029(12) 0.005(13)
C26A 0.098(13) 0.120(14) 0.069(12) -0.008(12) 0.006(12) 0.002(14)
C10A 0.090(12) 0.151(15) 0.051(12) 0.008(14) 0.037(11) -0.032(13)
C48A 0.133(17) 0.181(19) 0.042(14) 0.002(15) -0.014(14) -0.010(19)
C40A 0.080(14) 0.156(16) 0.079(14) 0.008(16) 0.014(13) -0.006(16)
C25A 0.092(14) 0.145(18) 0.084(14) -0.004(17) 0.003(13) -0.015(15)
C7A 0.096(15) 0.124(17) 0.094(14) -0.008(15) 0.005(13) 0.010(16)
C27A 0.086(17) 0.21(2) 0.104(18) -0.01(2) 0.000(14) -0.001(19)
C47A 0.101(19) 0.22(2) 0.095(19) -0.04(2) 0.011(15) -0.057(18)
C31A 0.096(16) 0.198(19) 0.084(17) -0.030(16) 0.026(15) 0.005(19)
C49A 0.12(2) 0.20(3) 0.09(2) 0.000 0.000 0.00(3)
C54A 0.116(17) 0.167(19) 0.098(15) -0.043(16) 0.025(15) 0.029(19)
C29A 0.13(2) 0.16(2) 0.071(17) 0.000 0.000 0.04(3)
C22A 0.038(19) 0.16(2) 0.12(2) 0.000 0.000 0.03(2)
C19A 0.078(18) 0.24(2) 0.145(19) 0.020(18) -0.013(13) 0.053(18)
O3 0.034(3) 0.034(3) 0.034(3) 0.013(3) 0.013(3) 0.013(3)
O6BB 0.104(7) 0.089(6) 0.120(7) -0.004(5) 0.063(5) -0.006(5)
Y1B 0.0470(8) 0.0688(9) 0.0812(9) 0.0039(6) 0.0008(6) 0.0009(5)

_geom_special_details            
;
 All esds (except the esd in the dihedral angle between two l.s. planes)
 are estimated using the full covariance matrix.  The cell esds are taken
 into account individually in the estimation of esds in distances, angles
 and torsion angles; correlations between esds in cell parameters are only
 used when they are defined by crystal symmetry.  An approximate (isotropic)
 treatment of cell esds is used for estimating esds involving l.s. planes.
;
loop_
_geom_bond_atom_site_label_1
_geom_bond_atom_site_label_2
_geom_bond_distance
_geom_bond_site_symmetry_2
_geom_bond_publ_flag
O1 Y1B 2.294(4) . ?
O1 Y1B 2.302(5) 5 ?
O1 Y1B 2.310(4) 45 ?
C8B C1B 1.3900 . ?
C8B C2B 1.3900 . ?
C8B C5BB 1.526(15) . ?
C1B H1B 0.9300 . ?
C1B C14B 1.3900 . ?
C14B H14B 0.9300 . ?
C14B C52B 1.3900 . ?
C52B C21B 1.3900 . ?
C52B C30B 1.423(17) . ?
C21B H21B 0.9300 . ?
C21B C2B 1.3900 . ?
C2B H2B 0.9300 . ?
C19B C19B 1.05(4) 28_655 ?
C19B H19B 0.9300 . ?
C19B C22B 1.31(3) . ?
C22B C19B 1.31(3) 26 ?
C22B C29B 1.49(6) . ?
C26B C7B 1.3900 . ?
C26B C10B 1.3900 . ?
C26B C75 1.532(17) . ?
C7B H7B 0.9300 . ?
C7B C25B 1.3900 . ?
C25B H25B 0.9300 . ?
C25B C40B 1.3900 . ?
C40B C48B 1.3900 . ?
C40B C27B 1.426(17) . ?
C48B H48B 0.9300 . ?
C48B C10B 1.3900 . ?
C10B H10B 0.9300 . ?
C27B C47B 1.204(17) . ?
C29B C54B 1.43(4) 26 ?
C29B C54B 1.43(4) . ?
C30B C36B 1.195(16) . ?
C31B C47B 1.423(18) . ?
C31B C49B 1.38(4) . ?
C31B C54B 1.50(4) . ?
C34B C41B 1.50(4) . ?
C34B C42B 1.396(7) 28_655 ?
C34B C42B 1.396(7) . ?
C35B C36B 1.424(17) . ?
C35B C42B 1.380(7) . ?
C35B C74B 1.385(7) . ?
C41B C57B 1.388(7) 28_655 ?
C41B C57B 1.388(7) . ?
C42B H42B 0.9300 . ?
C49B C31B 1.38(4) 26 ?
C49B H49B 0.9300 . ?
C54B H54B 0.9300 . ?
C57B C57B 1.24(4) 26_556 ?
C57B H57B 0.9300 . ?
C74B C35B 1.385(7) 28_655 ?
C74B H74B 0.9300 . ?
C8A C1A 1.3900 . ?
C8A C2A 1.3900 . ?
C8A C5BA 1.535(16) . ?
C1A H1A 0.9300 . ?
C1A C14A 1.3900 . ?
C14A H14A 0.9300 . ?
C14A C52A 1.3900 . ?
C52A C21A 1.3900 . ?
C52A C30A 1.432(16) . ?
C21A H21A 0.9300 . ?
C21A C2A 1.3900 . ?
C2A H2A 0.9300 . ?
C30A C36A 1.195(16) . ?
C36A C1 1.419(17) . ?
C1 C3 1.386(7) . ?
C1 C9 1.380(7) . ?
C3 C1 1.386(7) 28_655 ?
C3 H3 0.9300 . ?
C2 C6 1.49(5) . ?
C2 C4 1.391(10) . ?
C2 C4 1.391(10) 28_655 ?
C6 C9 1.393(7) 28_655 ?
C6 C9 1.393(7) . ?
C4 C4 1.28(5) 26_556 ?
C4 H4 0.9300 . ?
C9 H9 0.9300 . ?
C5BB O2BB 1.246(14) . ?
C5BB O4AB 1.238(14) . ?
C26A C10A 1.3900 . ?
C26A C7A 1.3900 . ?
C26A C76 1.553(15) . ?
C10A H10A 0.9300 . ?
C10A C48A 1.3900 . ?
C48A H48A 0.9300 . ?
C48A C40A 1.3900 . ?
C40A C25A 1.3900 . ?
C40A C27A 1.432(17) . ?
C25A H25A 0.9300 . ?
C25A C7A 1.3900 . ?
C7A H7A 0.9300 . ?
C27A C47A 1.197(17) . ?
C47A C31A 1.421(17) . ?
C31A C49A 1.45(3) . ?
C31A C54A 1.43(3) . ?
C49A C31A 1.45(3) 26 ?
C49A H49A 0.9300 . ?
C54A H54A 0.9300 . ?
C54A C29A 1.59(3) . ?
C29A C54A 1.59(3) 26 ?
C29A C22A 1.44(4) . ?
C22A C19A 1.437(18) . ?
C22A C19A 1.437(18) 26 ?
C19A C19A 1.28(4) 28_655 ?
C19A H19A 0.9300 . ?
C75 O6BB 1.279(17) . ?
C75 O7B 1.258(17) . ?
O3 Y1B 2.318(2) . ?
O3 Y1B 2.318(2) 5 ?
O3 Y1B 2.318(2) 9 ?
O6BB Y1B 2.366(7) 45 ?
O6BB C76 1.246(13) . ?
O7B Y1B 2.376(16) . ?
Y1B O1 2.310(4) 41 ?
Y1B O1 2.302(5) 9 ?
Y1B O6BB 2.366(7) 41 ?
Y1B Y1B 3.848(2) 41 ?
Y1B O2BB 2.333(13) . ?
Y1B O4AB 2.281(17) 5 ?
Y1B O4AA 2.354(19) 5 ?
Y1B O2BA 2.31(2) . ?
Y1B O7A 2.392(9) . ?
O4AB Y1B 2.281(17) 9 ?
C76 O7A 1.166(14) . ?
C5BA O4AA 1.267(15) . ?
C5BA O2BA 1.249(16) . ?
O4AA Y1B 2.354(19) 9 ?

loop_
_geom_angle_atom_site_label_1
_geom_angle_atom_site_label_2
_geom_angle_atom_site_label_3
_geom_angle
_geom_angle_site_symmetry_1
_geom_angle_site_symmetry_3
_geom_angle_publ_flag
Y1B O1 Y1B 114.89(19) . 5 ?
Y1B O1 Y1B 113.37(19) . 45 ?
Y1B O1 Y1B 113.09(18) 5 45 ?
C1B C8B C2B 120.0 . . ?
C1B C8B C5BB 120.0(17) . . ?
C2B C8B C5BB 119.9(17) . . ?
C8B C1B H1B 120.0 . . ?
C14B C1B C8B 120.0 . . ?
C14B C1B H1B 120.0 . . ?
C1B C14B H14B 120.0 . . ?
C1B C14B C52B 120.0 . . ?
C52B C14B H14B 120.0 . . ?
C14B C52B C30B 120(2) . . ?
C21B C52B C14B 120.0 . . ?
C21B C52B C30B 120(2) . . ?
C52B C21B H21B 120.0 . . ?
C2B C21B C52B 120.0 . . ?
C2B C21B H21B 120.0 . . ?
C8B C2B H2B 120.0 . . ?
C21B C2B C8B 120.0 . . ?
C21B C2B H2B 120.0 . . ?
C19B C19B H19B 118.5 28_655 . ?
C19B C19B C22B 123.0(17) 28_655 . ?
C22B C19B H19B 118.5 . . ?
C19B C22B C19B 114(3) . 26 ?
C19B C22B C29B 122.9(17) . . ?
C19B C22B C29B 122.9(17) 26 . ?
C7B C26B C10B 120.0 . . ?
C7B C26B C75 123.0(19) . . ?
C10B C26B C75 116.9(19) . . ?
C26B C7B H7B 120.0 . . ?
C25B C7B C26B 120.0 . . ?
C25B C7B H7B 120.0 . . ?
C7B C25B H25B 120.0 . . ?
C7B C25B C40B 120.0 . . ?
C40B C25B H25B 120.0 . . ?
C25B C40B C48B 120.0 . . ?
C25B C40B C27B 125(2) . . ?
C48B C40B C27B 115(2) . . ?
C40B C48B H48B 120.0 . . ?
C10B C48B C40B 120.0 . . ?
C10B C48B H48B 120.0 . . ?
C26B C10B H10B 120.0 . . ?
C48B C10B C26B 120.0 . . ?
C48B C10B H10B 120.0 . . ?
C47B C27B C40B 172(4) . . ?
C54B C29B C22B 124(2) . . ?
C54B C29B C22B 124(2) 26 . ?
C54B C29B C54B 112(5) 26 . ?
C36B C30B C52B 170(3) . . ?
C47B C31B C54B 113(2) . . ?
C49B C31B C47B 125(3) . . ?
C49B C31B C54B 122(3) . . ?
C42B C34B C41B 120.9(13) . . ?
C42B C34B C41B 120.9(13) 28_655 . ?
C42B C34B C42B 118(3) . 28_655 ?
C42B C35B C36B 123.1(18) . . ?
C42B C35B C74B 121(2) . . ?
C74B C35B C36B 116.2(16) . . ?
C30B C36B C35B 165(3) . . ?
C57B C41B C34B 124(2) . . ?
C57B C41B C34B 124(2) 28_655 . ?
C57B C41B C57B 111(4) 28_655 . ?
C34B C42B H42B 119.6 . . ?
C35B C42B C34B 121(2) . . ?
C35B C42B H42B 119.6 . . ?
C27B C47B C31B 164(3) . . ?
C31B C49B C31B 116(4) . 26 ?
C31B C49B H49B 121.9 . . ?
C31B C49B H49B 121.9 26 . ?
C29B C54B C31B 123(3) . . ?
C29B C54B H54B 118.3 . . ?
C31B C54B H54B 118.3 . . ?
C41B C57B H57B 118.2 . . ?
C57B C57B C41B 124(2) 26_556 . ?
C57B C57B H57B 118.2 26_556 . ?
C35B C74B C35B 119(3) 28_655 . ?
C35B C74B H74B 120.4 . . ?
C35B C74B H74B 120.4 28_655 . ?
C1A C8A C2A 120.0 . . ?
C1A C8A C5BA 121.7(17) . . ?
C2A C8A C5BA 118.2(17) . . ?
C8A C1A H1A 120.0 . . ?
C8A C1A C14A 120.0 . . ?
C14A C1A H1A 120.0 . . ?
C1A C14A H14A 120.0 . . ?
C1A C14A C52A 120.0 . . ?
C52A C14A H14A 120.0 . . ?
C14A C52A C30A 119.9(19) . . ?
C21A C52A C14A 120.0 . . ?
C21A C52A C30A 120.0(19) . . ?
C52A C21A H21A 120.0 . . ?
C52A C21A C2A 120.0 . . ?
C2A C21A H21A 120.0 . . ?
C8A C2A H2A 120.0 . . ?
C21A C2A C8A 120.0 . . ?
C21A C2A H2A 120.0 . . ?
C36A C30A C52A 173(3) . . ?
C30A C36A C1 174(3) . . ?
C3 C1 C36A 123.4(19) . . ?
C9 C1 C36A 125(2) . . ?
C9 C1 C3 112(3) . . ?
C1 C3 C1 129(3) 28_655 . ?
C1 C3 H3 115.3 28_655 . ?
C1 C3 H3 115.3 . . ?
C4 C2 C6 123(2) 28_655 . ?
C4 C2 C6 123(2) . . ?
C4 C2 C4 113(5) 28_655 . ?
C9 C6 C2 123.0(14) 28_655 . ?
C9 C6 C2 123.0(14) . . ?
C9 C6 C9 113(3) . 28_655 ?
C2 C4 H4 118.3 . . ?
C4 C4 C2 123(2) 26_556 . ?
C4 C4 H4 118.3 26_556 . ?
C1 C9 C6 127(3) . . ?
C1 C9 H9 116.5 . . ?
C6 C9 H9 116.5 . . ?
O2BB C5BB C8B 114.8(18) . . ?
O4AB C5BB C8B 119.5(18) . . ?
O4AB C5BB O2BB 125.7(18) . . ?
C10A C26A C7A 120.0 . . ?
C10A C26A C76 123.0(16) . . ?
C7A C26A C76 116.7(16) . . ?
C26A C10A H10A 120.0 . . ?
C48A C10A C26A 120.0 . . ?
C48A C10A H10A 120.0 . . ?
C10A C48A H48A 120.0 . . ?
C10A C48A C40A 120.0 . . ?
C40A C48A H48A 120.0 . . ?
C48A C40A C25A 120.0 . . ?
C48A C40A C27A 115.7(18) . . ?
C25A C40A C27A 123.8(18) . . ?
C40A C25A H25A 120.0 . . ?
C7A C25A C40A 120.0 . . ?
C7A C25A H25A 120.0 . . ?
C26A C7A H7A 120.0 . . ?
C25A C7A C26A 120.0 . . ?
C25A C7A H7A 120.0 . . ?
C47A C27A C40A 165(3) . . ?
C27A C47A C31A 168(3) . . ?
C47A C31A C49A 125(2) . . ?
C54A C31A C47A 113(2) . . ?
C54A C31A C49A 122(2) . . ?
C31A C49A C31A 119(3) . 26 ?
C31A C49A H49A 120.6 . . ?
C31A C49A H49A 120.6 26 . ?
C31A C54A H54A 117.2 . . ?
C31A C54A C29A 126(2) . . ?
C29A C54A H54A 117.2 . . ?
C54A C29A C54A 107(3) 26 . ?
C22A C29A C54A 125.8(16) . . ?
C22A C29A C54A 125.8(16) . 26 ?
C19A C22A C29A 117.2(13) . . ?
C19A C22A C29A 117.2(13) 26 . ?
C19A C22A C19A 125(3) . 26 ?
C22A C19A H19A 121.3 . . ?
C19A C19A C22A 117.3(13) 28_655 . ?
C19A C19A H19A 121.3 28_655 . ?
O6BB C75 C26B 120.4(19) . . ?
O7B C75 C26B 112.6(19) . . ?
O7B C75 O6BB 123(2) . . ?
Y1B O3 Y1B 113.36(17) 5 9 ?
Y1B O3 Y1B 113.36(17) 5 . ?
Y1B O3 Y1B 113.36(17) 9 . ?
C75 O6BB Y1B 128.1(14) . 45 ?
C76 O6BB Y1B 132.7(10) . 45 ?
C75 O7B Y1B 134.2(14) . . ?
O1 Y1B O1 100.2(2) . 9 ?
O1 Y1B O1 66.11(14) . 41 ?
O1 Y1B O1 65.99(14) 9 41 ?
O1 Y1B O3 65.29(15) 9 . ?
O1 Y1B O3 100.2(2) 41 . ?
O1 Y1B O3 65.41(16) . . ?
O1 Y1B O6BB 141.5(2) . 41 ?
O1 Y1B O6BB 74.9(2) 9 41 ?
O1 Y1B O6BB 77.5(2) 41 41 ?
O1 Y1B O7B 86.5(4) . . ?
O1 Y1B O7B 67.1(4) 41 . ?
O1 Y1B O7B 124.5(5) 9 . ?
O1 Y1B Y1B 86.45(10) . 41 ?
O1 Y1B Y1B 33.52(10) 9 41 ?
O1 Y1B Y1B 33.19(11) 41 41 ?
O1 Y1B O2BB 74.2(3) 9 . ?
O1 Y1B O2BB 141.6(3) . . ?
O1 Y1B O2BB 136.1(4) 41 . ?
O1 Y1B O4AA 134.1(5) 9 5 ?
O1 Y1B O4AA 144.6(5) 41 5 ?
O1 Y1B O4AA 80.3(5) . 5 ?
O1 Y1B O2BA 131.0(5) . . ?
O1 Y1B O2BA 84.0(5) 9 . ?
O1 Y1B O7A 80.4(3) 41 . ?
O1 Y1B O7A 143.5(3) 9 . ?
O1 Y1B O7A 77.4(3) . . ?
O3 Y1B O6BB 136.62(19) . 41 ?
O3 Y1B O7B 151.9(4) . . ?
O3 Y1B Y1B 86.17(17) . 41 ?
O3 Y1B O2BB 78.3(3) . . ?
O3 Y1B O4AA 74.0(5) . 5 ?
O3 Y1B O7A 138.2(3) . . ?
O6BB Y1B O7B 67.5(5) 41 . ?
O6BB Y1B Y1B 68.3(2) 41 41 ?
O6BB Y1B O7A 84.8(3) 41 . ?
O7B Y1B Y1B 93.5(5) . 41 ?
O2BB Y1B O6BB 74.9(3) . 41 ?
O2BB Y1B O7B 128.6(5) . . ?
O2BB Y1B Y1B 103.9(3) . 41 ?
O4AB Y1B O1 132.6(4) 5 41 ?
O4AB Y1B O1 143.8(4) 5 9 ?
O4AB Y1B O1 71.4(4) 5 . ?
O4AB Y1B O3 79.6(4) 5 . ?
O4AB Y1B O6BB 133.5(5) 5 41 ?
O4AB Y1B O7B 90.8(6) 5 . ?
O4AB Y1B Y1B 157.1(4) 5 41 ?
O4AB Y1B O2BB 90.8(5) 5 . ?
O4AA Y1B O6BB 130.8(5) 5 41 ?
O4AA Y1B Y1B 159.4(4) 5 41 ?
O4AA Y1B O7A 81.8(5) 5 . ?
O2BA Y1B O1 148.8(5) . 41 ?
O2BA Y1B O3 72.8(5) . . ?
O2BA Y1B O6BB 87.0(5) . 41 ?
O2BA Y1B Y1B 115.8(5) . 41 ?
O2BA Y1B O4AA 64.1(6) . 5 ?
O2BA Y1B O7A 125.4(5) . . ?
O7A Y1B Y1B 110.7(3) . 41 ?
C5BB O2BB Y1B 135.8(12) . . ?
C5BB O4AB Y1B 140.4(14) . 9 ?
O6BB C76 C26A 105.8(14) . . ?
O7A C76 C26A 115.9(15) . . ?
O7A C76 O6BB 134.7(18) . . ?
O4AA C5BA C8A 111.3(19) . . ?
O2BA C5BA C8A 107(2) . . ?
O2BA C5BA O4AA 142(2) . . ?
C5BA O4AA Y1B 127.8(14) . 9 ?
C5BA O2BA Y1B 126.8(15) . . ?
C76 O7A Y1B 125.2(11) . . ?

loop_
_geom_torsion_atom_site_label_1
_geom_torsion_atom_site_label_2
_geom_torsion_atom_site_label_3
_geom_torsion_atom_site_label_4
_geom_torsion
_geom_torsion_site_symmetry_1
_geom_torsion_site_symmetry_2
_geom_torsion_site_symmetry_3
_geom_torsion_site_symmetry_4
_geom_torsion_publ_flag
C8B C1B C14B C52B 0.0 . . . . ?
C8B C5BB O2BB Y1B 170.4(10) . . . . ?
C8B C5BB O4AB Y1B -179.9(14) . . . 9 ?
C1B C8B C2B C21B 0.0 . . . . ?
C1B C8B C5BB O2BB -6.4(10) . . . . ?
C1B C8B C5BB O4AB 173.7(10) . . . . ?
C1B C14B C52B C21B 0.0 . . . . ?
C1B C14B C52B C30B -172.4(17) . . . . ?
C14B C52B C21B C2B 0.0 . . . . ?
C14B C52B C30B C36B 33(18) . . . . ?
C52B C21B C2B C8B 0.0 . . . . ?
C52B C30B C36B C35B -163(11) . . . . ?
C21B C52B C30B C36B -140(17) . . . . ?
C2B C8B C1B C14B 0.0 . . . . ?
C2B C8B C5BB O2BB 170.3(9) . . . . ?
C2B C8B C5BB O4AB -9.6(10) . . . . ?
C19B C19B C22B C19B 0.7(16) 28_655 . . 26 ?
C19B C19B C22B C29B 177.2(19) 28_655 . . . ?
C19B C22B C29B C54B 2(3) . . . . ?
C19B C22B C29B C54B 178.7(14) 26 . . . ?
C19B C22B C29B C54B -178.7(14) . . . 26 ?
C19B C22B C29B C54B -2(3) 26 . . 26 ?
C22B C29B C54B C31B 178(3) . . . . ?
C26B C7B C25B C40B 0.0 . . . . ?
C26B C75 O6BB Y1B 149.3(17) . . . 45 ?
C26B C75 O7B Y1B 178.7(14) . . . . ?
C7B C26B C10B C48B 0.0 . . . . ?
C7B C26B C75 O6BB 143(2) . . . . ?
C7B C26B C75 O7B -15(3) . . . . ?
C7B C25B C40B C48B 0.0 . . . . ?
C7B C25B C40B C27B -176(2) . . . . ?
C25B C40B C48B C10B 0.0 . . . . ?
C40B C48B C10B C26B 0.0 . . . . ?
C10B C26B C7B C25B 0.0 . . . . ?
C10B C26B C75 O6BB -33(3) . . . . ?
C10B C26B C75 O7B 169(2) . . . . ?
C27B C40B C48B C10B 176.6(18) . . . . ?
C30B C52B C21B C2B 172.4(17) . . . . ?
C34B C41B C57B C57B 179(2) . . . 26_556 ?
C36B C35B C42B C34B -175.1(18) . . . . ?
C36B C35B C74B C35B 175.2(17) . . . 28_655 ?
C41B C34B C42B C35B 179(3) . . . . ?
C42B C34B C41B C57B -6(5) . . . . ?
C42B C34B C41B C57B -173(3) . . . 28_655 ?
C42B C34B C41B C57B 6(5) 28_655 . . 28_655 ?
C42B C34B C41B C57B 173(3) 28_655 . . . ?
C42B C34B C42B C35B 0.1(2) 28_655 . . . ?
C42B C35B C36B C30B -66(11) . . . . ?
C42B C35B C74B C35B -0.4(6) . . . 28_655 ?
C47B C31B C49B C31B -168(3) . . . 26 ?
C47B C31B C54B C29B 173.2(19) . . . . ?
C49B C31B C47B C27B -40(13) . . . . ?
C49B C31B C54B C29B -4.0(18) . . . . ?
C54B C29B C54B C31B -0.9(17) 26 . . . ?
C54B C31B C47B C27B 143(12) . . . . ?
C54B C31B C49B C31B 8(3) . . . 26 ?
C57B C41B C57B C57B -13(6) 28_655 . . 26_556 ?
C74B C35B C36B C30B 119(11) . . . . ?
C74B C35B C42B C34B 0.2(3) . . . . ?
C8A C1A C14A C52A 0.0 . . . . ?
C8A C5BA O4AA Y1B -170.7(11) . . . 9 ?
C8A C5BA O2BA Y1B 161.9(12) . . . . ?
C1A C8A C2A C21A 0.0 . . . . ?
C1A C8A C5BA O4AA 171.2(11) . . . . ?
C1A C8A C5BA O2BA -8.8(11) . . . . ?
C1A C14A C52A C21A 0.0 . . . . ?
C1A C14A C52A C30A -177.4(14) . . . . ?
C14A C52A C21A C2A 0.0 . . . . ?
C52A C21A C2A C8A 0.0 . . . . ?
C2A C8A C1A C14A 0.0 . . . . ?
C2A C8A C5BA O4AA -10.5(9) . . . . ?
C2A C8A C5BA O2BA 169.5(8) . . . . ?
C30A C52A C21A C2A 177.4(14) . . . . ?
C36A C1 C3 C1 -179(2) . . . 28_655 ?
C36A C1 C9 C6 -178.1(18) . . . . ?
C3 C1 C9 C6 -0.9(13) . . . . ?
C2 C6 C9 C1 169(2) . . . . ?
C6 C2 C4 C4 168.9(19) . . . 26_556 ?
C4 C2 C6 C9 -179.9(16) 28_655 . . . ?
C4 C2 C6 C9 179.9(16) . . . 28_655 ?
C4 C2 C6 C9 11(3) . . . . ?
C4 C2 C6 C9 -11(3) 28_655 . . 28_655 ?
C4 C2 C4 C4 -2(2) 28_655 . . 26_556 ?
C9 C1 C3 C1 4(2) . . . 28_655 ?
C9 C6 C9 C1 -1.6(19) 28_655 . . . ?
C5BB C8B C1B C14B 176.7(12) . . . . ?
C5BB C8B C2B C21B -176.7(12) . . . . ?
C26A C10A C48A C40A 0.0 . . . . ?
C26A C76 O7A Y1B -164.9(9) . . . . ?
C10A C26A C7A C25A 0.0 . . . . ?
C10A C26A C76 O6BB -9(2) . . . . ?
C10A C26A C76 O7A -171.0(14) . . . . ?
C10A C48A C40A C25A 0.0 . . . . ?
C10A C48A C40A C27A 172.5(16) . . . . ?
C48A C40A C25A C7A 0.0 . . . . ?
C48A C40A C27A C47A 116(12) . . . . ?
C40A C25A C7A C26A 0.0 . . . . ?
C40A C27A C47A C31A -140(13) . . . . ?
C25A C40A C27A C47A -72(12) . . . . ?
C7A C26A C10A C48A 0.0 . . . . ?
C7A C26A C76 O6BB 177.0(12) . . . . ?
C7A C26A C76 O7A 15(2) . . . . ?
C27A C40A C25A C7A -171.9(17) . . . . ?
C27A C47A C31A C49A 37(18) . . . . ?
C27A C47A C31A C54A -141(17) . . . . ?
C47A C31A C49A C31A -173(2) . . . 26 ?
C47A C31A C54A C29A 175.6(16) . . . . ?
C31A C54A C29A C54A -0.6(14) . . . 26 ?
C31A C54A C29A C22A 165(2) . . . . ?
C49A C31A C54A C29A -2.2(16) . . . . ?
C54A C31A C49A C31A 5(3) . . . 26 ?
C54A C29A C22A C19A 174.1(14) 26 . . . ?
C54A C29A C22A C19A 11(3) . . . . ?
C54A C29A C22A C19A -11(3) 26 . . 26 ?
C54A C29A C22A C19A -174.1(14) . . . 26 ?
C29A C22A C19A C19A 171.0(16) . . . 28_655 ?
C19A C22A C19A C19A -3(2) 26 . . 28_655 ?
C75 C26B C7B C25B -175(2) . . . . ?
C75 C26B C10B C48B 176(2) . . . . ?
O6BB C75 O7B Y1B 21(5) . . . . ?
O6BB C76 O7A Y1B 40(3) . . . . ?
O7B C75 O6BB Y1B -55(4) . . . 45 ?
Y1B O6BB C76 C26A 173.2(7) 45 . . . ?
Y1B O6BB C76 O7A -30(4) 45 . . . ?
O2BB C5BB O4AB Y1B 0.2(14) . . . 9 ?
O4AB C5BB O2BB Y1B -9.8(11) . . . . ?
C76 C26A C10A C48A -173.6(15) . . . . ?
C76 C26A C7A C25A 174.0(14) . . . . ?
C5BA C8A C1A C14A 178.3(11) . . . . ?
C5BA C8A C2A C21A -178.3(11) . . . . ?
O4AA C5BA O2BA Y1B -18.1(13) . . . . ?
O2BA C5BA O4AA Y1B 9.2(12) . . . 9 ?

_shelx_SHELXL_version_number     2014/7
_olex2_submission_special_instructions 'No special instructions were received'

_vrf_THETM01_I                   
;
PROBLEM: The value of sine(theta_max)/wavelength is less than 0.550
RESPONSE: Low resolution can be attributed to the presence of large cavities
filled with disordered solvent / counterions.
;
_vrf_PLAT023_I                   
;
PROBLEM: Resolution (too) Low [sin(theta)/Lambda < 0.6]..      36.34 Degree
RESPONSE: Low resolution can be attributed to the presence of large cavities
filled with disordered solvent / counterions.
;
